# Supplementary material for: In vitro demonstration and in planta characterization of a condensed, reverse TCA (crTCA) cycle
Source: Front Plant Sci. 2025 Jun 9;16:1556957. doi: 10.3389/fpls.2025.1556957 (PMC12183294; doi:10.3389/fpls.2025.1556957)
Supplement: Supplementary file 2 [file DataSheet2.zip]

Archive with 3 entries (3 files):
- Supplemental File S3.xlsx
- Supplemental File S1.xlsx
- Supplemental File S2.xlsx
