# Supplementary material for: In vitro demonstration and in planta characterization of a condensed, reverse TCA (crTCA) cycle
Source: Front Plant Sci. 2025 Jun 9;16:1556957. doi: 10.3389/fpls.2025.1556957 (PMC12183294; doi:10.3389/fpls.2025.1556957)
Supplement: Supplementary file 2 [file DataSheet2.zip › Supplemental File S1.xlsx]

## Sheet: crTCA
GeneID	baseMean	log2FoldChange	lfcSE	stat	pvalue	padj	At_id	Description
Csa10g051810.1	494.285	-1.64549	0.119407	-13.7805	3.34e-43	1.89e-38	AT5G42080.4	| dynamin-like protein | Chr5:16820661-16824536 REVERSE LENGTH=610 | 201606
Csa15g071780.1	170.296	6.48402	0.712517	9.10016	9.02e-20	2.55e-15	AT2G15820.1	| endonuclease | Chr2:6888734-6891360 REVERSE LENGTH=849 | 201606
Csa18g018900.1	184.159	3.60931	0.417867	8.63747	5.75e-18	1.08e-13	AT5G49525.1	| transmembrane protein | Chr5:20097132-20097374 REVERSE LENGTH=80 | 201606
Csa20g024760.1	75.5885	-2.31658	0.28753	-8.05681	7.83e-16	1.11e-11	AT5G16830.1	| syntaxin of plants 21 | Chr5:5533076-5535152 REVERSE LENGTH=279 | 201606
Csa10g051820.1	319.594	-1.69086	0.220615	-7.6643	1.8e-14	2.03e-10	AT5G42090.1	| Lung seven transmembrane receptor family protein | Chr5:16826830-16828149 FORWARD LENGTH=439 | 201606
Csa14g063860.1	57.132	-5.49272	0.74058	-7.41678	1.2e-13	1.13e-09	AT1G53320.1	| tubby like protein 7 | Chr1:19891237-19893429 REVERSE LENGTH=379 | 201606
Csa14g064180.1	130.255	-5.5091	0.755718	-7.28988	3.1e-13	2.51e-09	AT1G53590.1	| Calcium-dependent lipid-binding (CaLB domain) family protein | Chr1:19996556-20000127 FORWARD LENGTH=751 | 201606
Csa15g054120.1	204.859	2.30489	0.337983	6.81954	9.13e-12	5.74e-08	AT3G25410.1	| Sodium Bile acid symporter family | Chr3:9214565-9216331 REVERSE LENGTH=431 | 201606
Csa15g027580.1	101.264	7.15707	1.05972	6.75372	1.44e-11	8.15e-08	AT3G19620.1	| Glycosyl hydrolase family protein | Chr3:6815613-6818308 REVERSE LENGTH=781 | 201606
Csa14g064160.1	177.718	-6.42265	0.962947	-6.66979	2.56e-11	1.32e-07	AT1G53570.3	| mitogen-activated protein kinase kinase kinase 3 | Chr1:19987391-19990733 FORWARD LENGTH=608 | 201606
Csa14g069190.1	214.38	-4.88943	0.735622	-6.64666	3e-11	1.41e-07	AT5G48930.1	| hydroxycinnamoyl-CoA shikimate/quinate hydroxycinnamoyl transferase | Chr5:19836654-19838092 REVERSE LENGTH=433 | 201606
Csa10g051440.1	115.182	-1.79053	0.27277	-6.56423	5.23e-11	2.28e-07	AT5G41770.1	| crooked neck protein%2C putative / cell cycle protein | Chr5:16718021-16720936 FORWARD LENGTH=705 | 201606
Csa20g025040.1	52.7065	3.2209	0.501658	6.42051	1.36e-10	5.49e-07	AT5G17090.1	| Cystatin/monellin superfamily protein | Chr5:5621604-5622475 REVERSE LENGTH=230 | 201606
Csa14g063850.1	204.924	-4.60019	0.725759	-6.33845	2.32e-10	8.75e-07	AT1G53310.3	| phosphoenolpyruvate carboxylase 1 | Chr1:19884261-19888070 REVERSE LENGTH=967 | 201606
Csa18g010350.1	355.87	-2.05205	0.330387	-6.21105	5.26e-10	1.86e-06	AT5G43450.1	| 2-oxoglutarate (2OG) and Fe(II)-dependent oxygenase superfamily protein | Chr5:17457321-17458714 REVERSE LENGTH=362 | 201606
Csa15g047080.1	14.6444	-5.34799	0.862619	-6.19972	5.66e-10	1.88e-06	AT4G38740.1	| rotamase CYP 1 | Chr4:18083620-18084138 REVERSE LENGTH=172 | 201606
Csa09g053660.1	292.832	4.42337	0.719132	6.15099	7.7e-10	2.42e-06	AT3G50685.1	| anti-muellerian hormone type-2 receptor | Chr3:18834272-18834748 REVERSE LENGTH=158 | 201606
Csa14g064070.1	64.6288	-4.04978	0.663188	-6.10654	1.02e-09	3.03e-06	AT1G53500.1	| NAD-dependent epimerase/dehydratase family protein | Chr1:19967157-19969239 REVERSE LENGTH=667 | 201606
Csa10g051800.1	1604.86	-1.30966	0.214774	-6.09785	1.08e-09	3.04e-06	AT5G42070.1	| hypothetical protein | Chr5:16819118-16820119 REVERSE LENGTH=164 | 201606
Csa10g051530.1	328.748	-1.33109	0.219872	-6.05391	1.41e-09	3.64e-06	AT5G41860.1	| transmembrane protein | Chr5:16757951-16758529 FORWARD LENGTH=192 | 201606
Csa14g067880.1	752.322	-4.81573	0.795349	-6.05487	1.41e-09	3.64e-06	AT1G55960.1	| Polyketide cyclase/dehydrase and lipid transport superfamily protein | Chr1:20927962-20929825 REVERSE LENGTH=403 | 201606
Csa08g014110.1	174.839	9.14566	1.51799	6.02486	1.69e-09	3.68e-06	AT5G20270.1	| heptahelical transmembrane protein1 | Chr5:6841025-6842656 REVERSE LENGTH=332 | 201606
Csa10g051660.1	285.156	-1.44628	0.239648	-6.03501	1.59e-09	3.68e-06	AT5G41990.1	| with no lysine (K) kinase 8 | Chr5:16795085-16797562 REVERSE LENGTH=563 | 201606
Csa14g063740.1	218.691	-6.37835	1.05734	-6.03244	1.61e-09	3.68e-06	AT1G53230.2	| TEOSINTE BRANCHED 1%2C cycloidea and PCF transcription factor 3 | Chr1:19850260-19851435 REVERSE LENGTH=391 | 201606
Csa14g063760.1	47.8646	-3.88788	0.647531	-6.00416	1.92e-09	3.89e-06	AT3G15010.2	| RNA-binding (RRM/RBD/RNP motifs) family protein | Chr3:5052844-5054058 FORWARD LENGTH=404 | 201606
Csa14g063560.1	40.216	-6.37291	1.06124	-6.00515	1.91e-09	3.89e-06	AT1G47890.1	| receptor like protein 7 | Chr1:17643976-17647035 FORWARD LENGTH=1019 | 201606
Csa14g067850.1	33.381	-6.2606	1.05238	-5.94897	2.7e-09	5.26e-06	AT1G55930.1	| CBS domain-containing protein / transporter associated domain-containing protein | Chr1:20918895-20922133 FORWARD LENGTH=653 | 201606
Csa04g067840.1	797.216	1.9042	0.322585	5.90294	3.57e-09	6.73e-06	AT2G47700.1	| RING/U-box superfamily protein | Chr2:19552506-19554351 REVERSE LENGTH=358 | 201606
Csa02263s020.1	138.873	-11.4026	1.97297	-5.77942	7.5e-09	1.37e-05	AT1G54350.1	| ABC transporter family protein | Chr1:20286917-20290245 FORWARD LENGTH=706 | 201606
Csa14g008890.1	58.34	-2.54359	0.442689	-5.74578	9.15e-09	1.62e-05	AT1G07510.1	| FTSH protease 10 | Chr1:2305689-2309380 FORWARD LENGTH=813 | 201606
Csa10g051670.1	447.17	-1.04602	0.184412	-5.67223	1.41e-08	2.42e-05	AT5G42000.1	| ORMDL family protein | Chr5:16799455-16800681 FORWARD LENGTH=154 | 201606
Csa10g051460.1	1584.86	-1.32657	0.238197	-5.5692	2.56e-08	4.26e-05	AT5G41790.2	| COP1-interactive protein 1 | Chr5:16727530-16732391 FORWARD LENGTH=1586 | 201606
Csa10g051610.1	294.941	-1.3636	0.245154	-5.56223	2.66e-08	4.31e-05	AT5G41940.1	| Ypt/Rab-GAP domain of gyp1p superfamily protein | Chr5:16782039-16785451 FORWARD LENGTH=549 | 201606
Csa10g051540.1	66.2338	-1.60067	0.288041	-5.55708	2.74e-08	4.31e-05	AT5G41870.1	| Pectin lyase-like superfamily protein | Chr5:16758817-16760490 REVERSE LENGTH=449 | 201606
Csa14g063820.1	75.4768	-1.97608	0.358307	-5.51504	3.49e-08	5.33e-05	AT1G53280.1	| Class I glutamine amidotransferase-like superfamily protein | Chr1:19864942-19867341 REVERSE LENGTH=438 | 201606
Csa15g055490.1	34.2333	8.08654	1.48077	5.46105	4.73e-08	7.05e-05	AT5G51830.2	| pfkB-like carbohydrate kinase family protein | Chr5:21069709-21071450 FORWARD LENGTH=343 | 201606
Csa04g061880.1	96.5346	-1.7647	0.325658	-5.41886	6e-08	8.54e-05	AT2G44050.1	| 6%2C7-dimethyl-8-ribityllumazine synthase / DMRL synthase / lumazine synthase / riboflavin synthase | Chr2:18224304-18225917 FORWARD LENGTH=227 | 201606
Csa14g063920.1	244.405	-10.3935	1.91844	-5.41767	6.04e-08	8.54e-05	AT1G47890.1	| receptor like protein 7 | Chr1:17643976-17647035 FORWARD LENGTH=1019 | 201606
Csa14g067730.1	117.082	-3.03118	0.568703	-5.32999	9.82e-08	0.000132323	AT1G55860.1	| LOW protein: E3 ubiquitin ligase-like protein | Chr1:20879900-20892910 REVERSE LENGTH=3681 | 201606
Csa03g014080.1	86.8053	15.3071	2.93548	5.21452	1.84e-07	0.000242513	AT1G10550.1	| xyloglucan:xyloglucosyl transferase 33 | Chr1:3479257-3480957 REVERSE LENGTH=310 | 201606
Csa10g051750.1	138.794	-1.39263	0.271622	-5.12707	2.94e-07	0.000378443	AT5G42030.1	| ABL interactor-like protein 4 | Chr5:16811518-16813087 REVERSE LENGTH=279 | 201606
Csa11g016160.1	26.7598	7.89419	1.54943	5.09491	3.49e-07	0.000435374	AT4G27840.1	| SNARE-like superfamily protein | Chr4:13865268-13866050 REVERSE LENGTH=260 | 201606
Csa15g047160.1	130.844	2.21409	0.434801	5.09219	3.54e-07	0.000435374	AT3G23880.1	| F-box and associated interaction domains-containing protein | Chr3:8622061-8623155 REVERSE LENGTH=364 | 201606
Csa14g064020.1	124.631	-3.18918	0.626891	-5.08729	3.63e-07	0.000437274	AT1G53440.1	| Leucine-rich repeat transmembrane protein kinase | Chr1:19945959-19951562 FORWARD LENGTH=1035 | 201606
Csa18g022160.1	18.1901	-4.25777	0.848321	-5.01905	5.19e-07	0.000604544	AT5G51330.1	| SWITCH1 | Chr5:20858752-20861680 REVERSE LENGTH=639 | 201606
Csa14g063840.1	38.9117	-6.98123	1.39138	-5.01748	5.24e-07	0.000604544	AT1G53300.1	| tetratricopetide-repeat thioredoxin-like 1 | Chr1:19879726-19882375 FORWARD LENGTH=699 | 201606
Csa14g008510.1	662.487	-1.75476	0.352703	-4.97518	6.52e-07	0.000737683	AT1G07110.1	| fructose-2%2C6-bisphosphatase | Chr1:2178363-2183980 REVERSE LENGTH=744 | 201606
Csa18g022490.1	48.57	2.93077	0.590973	4.95922	7.08e-07	0.000770151	AT5G52930.1	| hypothetical protein (DUF295) | Chr5:21470370-21471449 FORWARD LENGTH=359 | 201606
Csa15g074390.1	764.945	1.06653	0.215056	4.95932	7.07e-07	0.000770151	AT1G16460.5	| rhodanese homologue 2 | Chr1:5620153-5622481 REVERSE LENGTH=290 | 201606
Csa15g028020.1	57.6715	5.6109	1.13405	4.94765	7.51e-07	0.000801922	AT3G19930.2	| sugar transporter 4 | Chr3:6935048-6936841 FORWARD LENGTH=514 | 201606
Csa13g048260.1	58.6897	3.23343	0.660766	4.89346	9.91e-07	0.0010382	AT4G22745.1	| methyl-CPG-binding domain 1 | Chr4:11947421-11948514 REVERSE LENGTH=204 | 201606
Csa10g051730.1	48.0814	-2.86853	0.599021	-4.78869	1.68e-06	0.00172701	AT5G42020.1	| Heat shock protein 70 (Hsp 70) family protein | Chr5:16807697-16810480 REVERSE LENGTH=668 | 201606
Csa14g068050.1	17.823	-3.9573	0.829337	-4.77164	1.83e-06	0.00184633	AT1G56110.1	| NOP56-like pre RNA processing ribonucleoprotein | Chr1:20984544-20986893 REVERSE LENGTH=522 | 201606
Csa26403s010.1	14.7227	-4.95817	1.04324	-4.75265	2.01e-06	0.00195867	AT1G53320.1	| tubby like protein 7 | Chr1:19891237-19893429 REVERSE LENGTH=379 | 201606
Csa14g067900.1	5.13365	-6.74666	1.41878	-4.75524	1.98e-06	0.00195867	AT1G55980.1	| FAD/NAD(P)-binding oxidoreductase family protein | Chr1:20938899-20941767 REVERSE LENGTH=468 | 201606
Csa14g063890.1	45.6715	-6.18331	1.30825	-4.72642	2.29e-06	0.00219156	AT1G53350.1	| Disease resistance protein (CC-NBS-LRR class) family | Chr1:19903899-19906912 FORWARD LENGTH=906 | 201606
Csa09g053100.1	23.0762	4.65768	0.987415	4.71704	2.39e-06	0.00225667	AT5G17710.2	| Co-chaperone GrpE family protein | Chr5:5839560-5841639 REVERSE LENGTH=326 | 201606
Csa14g068060.1	231.911	-2.74296	0.595813	-4.60373	4.15e-06	0.00384944	AT1G56120.2	| Leucine-rich repeat transmembrane protein kinase | Chr1:20987288-20993147 REVERSE LENGTH=1029 | 201606
Csa15g039300.1	661.177	2.25877	0.499095	4.52573	6.02e-06	0.00542766	AT3G22640.1	| cupin family protein | Chr3:8011902-8013883 REVERSE LENGTH=486 | 201606
Csa15g027990.1	62.4669	-2.36199	0.522001	-4.52487	6.04e-06	0.00542766	AT3G19900.1	| hypothetical protein | Chr3:6922852-6924557 REVERSE LENGTH=222 | 201606
Csa14g067720.1	77.3855	-8.72178	1.93318	-4.51162	6.43e-06	0.00568777	AT1G55850.1	| cellulose synthase like E1 | Chr1:20876752-20879414 FORWARD LENGTH=729 | 201606
Csa10g051720.1	698.603	-2.65602	0.60158	-4.41508	1.01e-05	0.00878985	AT5G42020.1	| Heat shock protein 70 (Hsp 70) family protein | Chr5:16807697-16810480 REVERSE LENGTH=668 | 201606
Csa18g005590.1	45.9813	-2.09415	0.477816	-4.38274	1.17e-05	0.0100474	AT4G38940.1	| Galactose oxidase/kelch repeat superfamily protein | Chr4:18152848-18153960 FORWARD LENGTH=370 | 201606
Csa03984s010.1	65.3309	-10.1069	2.32033	-4.3558	1.33e-05	0.0111969	AT1G53390.1	| P-loop containing nucleoside triphosphate hydrolases superfamily protein | Chr1:19918197-19923579 FORWARD LENGTH=1109 | 201606
Csa10g051770.1	3280.72	-2.13005	0.489822	-4.34861	1.37e-05	0.011262	AT5G42050.1	| DCD (Development and Cell Death) domain protein | Chr5:16815630-16816932 FORWARD LENGTH=349 | 201606
Csa14g069090.1	22.6246	-5.44429	1.25212	-4.34808	1.37e-05	0.011262	AT1G56200.1	| embryo defective 1303 | Chr1:21030852-21031886 FORWARD LENGTH=154 | 201606
Csa14g064250.1	32.8658	-9.49039	2.18757	-4.33833	1.44e-05	0.0116049	AT3G14470.2	| NB-ARC domain-containing disease resistance protein | Chr3:4857940-4861104 FORWARD LENGTH=1054 | 201606
Csa14g067830.1	154.291	-11.2301	2.60728	-4.30721	1.65e-05	0.0131754	AT1G55920.1	| serine acetyltransferase 2%3B1 | Chr1:20912378-20913322 FORWARD LENGTH=314 | 201606
Csa14g063980.1	36.4981	-1.7209	0.404645	-4.25286	2.11e-05	0.0165867	AT1G53400.1	| Ubiquitin domain-containing protein | Chr1:19925009-19926400 FORWARD LENGTH=114 | 201606
Csa14g069080.1	19.0198	-5.63948	1.33136	-4.23587	2.28e-05	0.017647	AT1G56180.1	| ATP-dependent zinc metalloprotease | Chr1:21026243-21028047 REVERSE LENGTH=389 | 201606
Csa18g008990.1	14.0314	4.95141	1.17799	4.20329	2.63e-05	0.0196778	AT5G44820.1	| Nucleotide-diphospho-sugar transferase family protein | Chr5:18095795-18097558 REVERSE LENGTH=367 | 201606
Csa16g051520.1	182.268	1.60939	0.383573	4.19579	2.72e-05	0.0196778	AT2G27500.1	| Glycosyl hydrolase superfamily protein | Chr2:11752364-11753844 REVERSE LENGTH=392 | 201606
Csa15g027720.1	255.141	1.1035	0.26293	4.19692	2.71e-05	0.0196778	AT3G19720.1	| P-loop containing nucleoside triphosphate hydrolases superfamily protein | Chr3:6850591-6855389 REVERSE LENGTH=777 | 201606
Csa14g068030.1	12.3718	-6.49724	1.54869	-4.19531	2.73e-05	0.0196778	AT1G56080.1	| interactor of constitutive active ROPs protein | Chr1:20974457-20976215 REVERSE LENGTH=310 | 201606
Csa00382s130.1	10.3137	-3.94237	0.940126	-4.19346	2.75e-05	0.0196778	AT4G13880.1	| receptor like protein 48 | Chr4:8026151-8028614 FORWARD LENGTH=725 | 201606
Csa15g058610.1	26.1483	3.51222	0.84151	4.17372	3e-05	0.0211954	AT1G66235.2	| no-apical-meristem-associated carboxy-terminal domain protein | Chr1:24683006-24683705 REVERSE LENGTH=202 | 201606
Csa14g068000.1	58.4425	-5.59474	1.35557	-4.12721	3.67e-05	0.0256501	AT1G56070.3	| Ribosomal protein S5/Elongation factor G/III/V family protein | Chr1:20968245-20971077 REVERSE LENGTH=843 | 201606
Csa19g048230.1	211.52	1.94709	0.473316	4.11371	3.89e-05	0.0268665	AT2G20500.1	| hypothetical protein | Chr2:8835300-8835710 REVERSE LENGTH=136 | 201606
Csa13g055710.1	28.3754	2.61009	0.635798	4.10523	4.04e-05	0.0275359	AT4G01570.1	| Tetratricopeptide repeat (TPR)-like superfamily protein | Chr4:679487-681904 FORWARD LENGTH=805 | 201606
Csa10g051740.1	75.0966	-1.82262	0.445131	-4.09457	4.23e-05	0.0284908	AT5G37890.1	| Protein with RING/U-box and TRAF-like domain | Chr5:15090512-15091822 REVERSE LENGTH=286 | 201606
Csa17g043740.1	11.5538	6.44619	1.5998	4.02937	5.59e-05	0.0370358	AT1G09730.2	| Cysteine proteinases superfamily protein | Chr1:3148017-3154236 REVERSE LENGTH=931 | 201606
Csa18g011220.1	440.145	1.59751	0.396617	4.02785	5.63e-05	0.0370358	AT5G42750.1	| BRI1 kinase inhibitor 1 | Chr5:17143028-17144041 REVERSE LENGTH=337 | 201606
Csa11g103520.1	14.828	12.9958	3.23523	4.01697	5.9e-05	0.0379034	AT5G67370.1	| DUF1230 family protein (DUF1230) | Chr5:26877667-26879465 REVERSE LENGTH=327 | 201606
Csa10g051680.1	56.4042	-1.53153	0.381505	-4.01445	5.96e-05	0.0379034	AT5G42010.1	| Transducin/WD40 repeat-like superfamily protein | Chr5:16802280-16804757 FORWARD LENGTH=709 | 201606
Csa14g068070.1	29.8445	-4.49876	1.12175	-4.01048	6.06e-05	0.0380961	AT1G56140.1	| Leucine-rich repeat transmembrane protein kinase | Chr1:21001708-21007725 REVERSE LENGTH=1033 | 201606
Csa14g067770.1	5.76854	-6.90026	1.72294	-4.00494	6.2e-05	0.0385717	AT1G55890.1	| Tetratricopeptide repeat (TPR)-like superfamily protein | Chr1:20901364-20902560 FORWARD LENGTH=398 | 201606
Csa20g025000.1	8.40952	6.40752	1.60227	3.99902	6.36e-05	0.0391186	AT5G17090.1	| Cystatin/monellin superfamily protein | Chr5:5621604-5622475 REVERSE LENGTH=230 | 201606
Csa14g064360.1	16.7404	-4.82525	1.20945	-3.98964	6.62e-05	0.0402618	AT1G53720.1	| cyclophilin 59 | Chr1:20057012-20059508 FORWARD LENGTH=506 | 201606
Csa14g068010.1	16.453	-5.85235	1.47139	-3.97743	6.97e-05	0.0419344	AT5G51730.1	| RNA-binding (RRM/RBD/RNP motifs) family protein | Chr5:21011418-21013365 FORWARD LENGTH=317 | 201606
Csa15g027930.1	218.565	0.83625	0.211471	3.95444	7.67e-05	0.0456914	AT3G19870.2	| AP-5 complex subunit beta-like protein | Chr3:6907481-6911115 FORWARD LENGTH=1117 | 201606
Csa14g008860.1	95.3709	-1.03696	0.26251	-3.9502	7.81e-05	0.0460248	AT1G07480.2	| Transcription factor IIA%2C alpha/beta subunit | Chr1:2296706-2299215 REVERSE LENGTH=375 | 201606
Csa14g063970.1	15.5098	-5.3041	1.34847	-3.93343	8.37e-05	0.0488491	AT1G53390.1	| P-loop containing nucleoside triphosphate hydrolases superfamily protein | Chr1:19918197-19923579 FORWARD LENGTH=1109 | 201606
Csa14g069220.1	6.12191	-4.52397	1.15831	-3.90565	9.4e-05	0.0542575	AT1G56130.2	| Leucine-rich repeat transmembrane protein kinase | Chr1:20994931-21000887 REVERSE LENGTH=1032 | 201606
Csa14g069110.1	32.9587	-6.39613	1.64441	-3.88962	0.0001004	0.0573833	AT1G54320.1	| LEM3 (ligand-effect modulator 3) family protein / CDC50 family protein | Chr1:20275732-20277793 REVERSE LENGTH=349 | 201606
Csa18g019030.1	361.865	1.83345	0.47482	3.86135	0.000112764	0.063034	AT5G49630.1	| amino acid permease 6 | Chr5:20142681-20146441 REVERSE LENGTH=481 | 201606
Csa14g063660.1	150.208	-2.73305	0.70814	-3.85948	0.000113629	0.063034	AT1G47890.1	| receptor like protein 7 | Chr1:17643976-17647035 FORWARD LENGTH=1019 | 201606
Csa14g064050.1	16.154	-3.33789	0.863889	-3.8638	0.000111639	0.063034	AT1G53470.1	| mechanosensitive channel of small conductance-like 4 | Chr1:19958587-19961578 FORWARD LENGTH=881 | 201606
Csa15g021610.1	19.6728	4.99747	1.29682	3.85364	0.000116375	0.0639303	AT3G10790.1	| F-box associated ubiquitination effector family protein | Chr3:3377410-3378369 FORWARD LENGTH=319 | 201606
Csa06g054250.1	43.7929	1.65769	0.430859	3.84741	0.000119371	0.0649461	AT3G62770.1	| Transducin/WD40 repeat-like superfamily protein | Chr3:23218858-23221110 REVERSE LENGTH=425 | 201606
Csa18g021620.1	30.3242	2.79662	0.729372	3.83428	0.00012593	0.0678621	AT5G50915.2	| basic helix-loop-helix (bHLH) DNA-binding superfamily protein | Chr5:20710764-20712252 REVERSE LENGTH=286 | 201606
Csa04g066050.1	149.832	1.2213	0.319875	3.81807	0.000134502	0.0717975	AT2G46915.2	| DUF3754 family protein%2C putative (DUF3754) | Chr2:19274018-19277707 REVERSE LENGTH=664 | 201606
Csa15g054280.1	104.582	-1.94902	0.510956	-3.81445	0.000136484	0.0721747	AT2G04040.1	| MATE efflux family protein | Chr2:1334614-1336480 REVERSE LENGTH=476 | 201606
Csa14g063550.1	21.9421	-2.66093	0.704985	-3.77445	0.000160361	0.0832448	AT1G47890.1	| receptor like protein 7 | Chr1:17643976-17647035 FORWARD LENGTH=1019 | 201606
Csa00665s010.1	45.2844	1.44745	0.38637	3.74629	0.000179471	0.0914868	AT1G64780.1	| ammonium transporter 1%3B2 | Chr1:24061021-24062565 REVERSE LENGTH=514 | 201606
Csa08g022760.1	34.4194	-2.26022	0.603146	-3.74739	0.000178683	0.0914868	AT3G04660.1	| F-box and associated interaction domains-containing protein | Chr3:1264794-1265966 FORWARD LENGTH=390 | 201606
Csa14g064390.1	9.53923	-6.08963	1.63003	-3.73591	0.000187036	0.0944914	AT1G53760.1	| K+-H+ exchange-like protein | Chr1:20069159-20070918 REVERSE LENGTH=272 | 201606
Csa15g028050.1	201.986	0.880519	0.236446	3.72398	0.000196107	0.0981976	AT3G19960.5	| myosin 1 | Chr3:6949787-6956736 FORWARD LENGTH=1166 | 201606
Csa18g021920.1	3344.58	-0.985533	0.26511	-3.71745	0.000201245	0.0998866	AT5G51110.1	| Transcriptional coactivator/pterin dehydratase | Chr5:20778316-20779380 REVERSE LENGTH=220 | 201606
Csa06g029800.1	38.7578	2.25535	0.608604	3.70577	0.000210749	0.103694	AT3G55240.1	| Plant protein 1589 of unknown function | Chr3:20473876-20474705 REVERSE LENGTH=95 | 201606
Csa08g014390.1	36.5414	-1.37841	0.373835	-3.68723	0.00022671	0.109641	AT5G20580.1	| TMEM192 family protein | Chr5:6958790-6962592 REVERSE LENGTH=348 | 201606
Csa03g047110.1	10.9267	3.67039	0.998009	3.67771	0.000235334	0.112847	AT1G44780.2	| translation initiation factor | Chr1:16909753-16912060 FORWARD LENGTH=462 | 201606
Csa14g063960.1	710.548	-2.91203	0.795503	-3.66061	0.000251614	0.119639	AT1G53390.1	| P-loop containing nucleoside triphosphate hydrolases superfamily protein | Chr1:19918197-19923579 FORWARD LENGTH=1109 | 201606
Csa03g037150.1	23.5213	4.17037	1.1424	3.65054	0.000261693	0.121495	AT1G32690.1	| DUF740 family protein | Chr1:11821079-11821681 REVERSE LENGTH=200 | 201606
Csa00626s010.1	224.054	1.12485	0.308333	3.64818	0.000264107	0.121495	AT2G16740.1	| ubiquitin-conjugating enzyme 29 | Chr2:7267880-7268737 FORWARD LENGTH=148 | 201606
Csa15g041800.1	151.801	-2.03882	0.558767	-3.64877	0.000263497	0.121496	AT3G23110.1	| receptor like protein 37 | Chr3:8222364-8224871 REVERSE LENGTH=835 | 201606
Csa03g032550.1	2498.37	1.04501	0.288532	3.62181	0.00029255	0.133495	AT1G29395.1	| COLD REGULATED 314 INNER MEMBRANE 1 | Chr1:10288345-10289539 REVERSE LENGTH=225 | 201606
Csa15g029460.1	52.3876	-1.87068	0.517839	-3.61247	0.000303292	0.13729	AT3G20270.3	| lipid-binding serum glycoprotein family protein | Chr3:7067779-7070866 FORWARD LENGTH=722 | 201606
Csa18g003410.1	17.6456	4.19357	1.16447	3.60126	0.000316683	0.141093	AT5G46630.2	| Clathrin adaptor complexes medium subunit family protein | Chr5:18920580-18923060 FORWARD LENGTH=441 | 201606
Csa14g068040.1	24.8015	-8.56067	2.37659	-3.60208	0.000315683	0.141093	AT1G56090.1	| Tetratricopeptide repeat (TPR)-like superfamily protein | Chr1:20977989-20979185 REVERSE LENGTH=272 | 201606
Csa14g067610.1	5.80167	-4.97929	1.38909	-3.58458	0.000337622	0.149247	AT1G55750.6	| BSD domain (BTF2-like transcription factors%2C Synapse-associated proteins and DOS2-like proteins) | Chr1:20840449-20845135 REVERSE LENGTH=591 | 201606
Csa26660s010.1	187.345	1.88874	0.52991	3.56426	0.000364884	0.160049	AT2G30570.1	| photosystem II reaction center W | Chr2:13019326-13020053 REVERSE LENGTH=133 | 201606
Csa14g067910.1	53.9453	-7.11714	2.00315	-3.55298	0.000380899	0.165788	AT1G56010.2	| NAC domain containing protein 1 | Chr1:20946852-20949144 REVERSE LENGTH=324 | 201606
Csa14g042700.1	16.3548	3.12725	0.881689	3.54689	0.000389803	0.168368	AT1G32780.1	| GroES-like zinc-binding dehydrogenase family protein | Chr1:11869977-11872595 REVERSE LENGTH=394 | 201606
Csa10g051630.1	27.3239	-1.59502	0.451099	-3.53586	0.000406449	0.174228	AT5G41960.1	| zinc finger matrin-type protein | Chr5:16789760-16790868 FORWARD LENGTH=217 | 201606
Csa14g067590.1	16.9239	-7.07094	2.01402	-3.51087	0.000446649	0.19002	AT1G55730.2	| cation exchanger 5 | Chr1:20831387-20833941 REVERSE LENGTH=441 | 201606
Csa10g051650.1	43.1092	-1.219	0.349444	-3.48839	0.000485942	0.205194	AT5G41980.1	| nuclease | Chr5:16793765-16794889 FORWARD LENGTH=374 | 201606
Csa05g081700.1	4.54514	-7.20155	2.07219	-3.47534	0.00051021	0.213846	AT1G67620.1	| Lojap-related protein | Chr1:25340585-25341770 FORWARD LENGTH=184 | 201606
Csa17g037510.1	148.467	-2.48474	0.715749	-3.47153	0.000517508	0.21531	AT1G27730.1	| salt tolerance zinc finger | Chr1:9648302-9648985 REVERSE LENGTH=227 | 201606
Csa07g001740.1	15.8812	-2.94046	0.850613	-3.45687	0.000546481	0.225705	AT3G62890.1	| Pentatricopeptide repeat (PPR) superfamily protein | Chr3:23246168-23247973 FORWARD LENGTH=573 | 201606
Csa04g007880.1	9.20619	3.46506	1.01512	3.41345	0.000641455	0.263011	AT3G23100.2	| DNA ligase IV-binding protein | Chr3:8220721-8221991 FORWARD LENGTH=264 | 201606
Csa18g021360.1	28.6365	1.70639	0.500313	3.41065	0.000648081	0.263815	AT5G50680.1	| SUMO activating enzyme 1B | Chr5:20618842-20620743 FORWARD LENGTH=320 | 201606
Csa11g044900.1	5.56369	-5.00802	1.47237	-3.40133	0.000670588	0.269708	AT1G40083.1	| hypothetical protein | Chr1:14922423-14923055 REVERSE LENGTH=173 | 201606
Csa16g050290.1	101.475	-15.9711	4.69639	-3.40072	0.000672089	0.269708	AT5G61180.1	| Putative endonuclease or glycosyl hydrolase | Chr5:24612867-24614245 FORWARD LENGTH=374 | 201606
Csa20g081950.1	39.7383	-1.57403	0.466011	-3.37767	0.000731037	0.28926	AT4G17310.9	| hypothetical protein | Chr4:9686466-9686848 REVERSE LENGTH=99 | 201606
Csa07g043020.1	28.5611	5.70359	1.68981	3.37529	0.000737374	0.289742	AT1G73830.1	| BR enhanced expression 3 | Chr1:27760027-27761346 FORWARD LENGTH=261 | 201606
Csa14g035300.1	298.51	-2.30834	0.686918	-3.36043	0.000778225	0.303685	AT1G27730.1	| salt tolerance zinc finger | Chr1:9648302-9648985 REVERSE LENGTH=227 | 201606
Csa03g022560.1	53.9391	-1.71925	0.512202	-3.35659	0.000789086	0.305814	AT1G18690.4	| Galactosyl transferase GMA12/MNN10 family protein | Chr1:6435153-6436694 FORWARD LENGTH=513 | 201606
Csa05g001470.1	1228.85	0.908713	0.270905	3.35436	0.000795476	0.306193	AT2G47710.1	| Adenine nucleotide alpha hydrolases-like superfamily protein | Chr2:19555045-19555956 REVERSE LENGTH=162 | 201606
Csa14g067970.1	50.5343	-2.37647	0.711118	-3.34188	0.000832115	0.318132	AT1G56050.1	| GTP-binding protein-like protein | Chr1:20963793-20966181 FORWARD LENGTH=421 | 201606
Csa11g026350.1	9.13547	2.51005	0.752793	3.33431	0.000855099	0.324129	AT1G18490.1	| 2-aminoethanethiol dioxygenase%2C putative (DUF1637) | Chr1:6367116-6368640 FORWARD LENGTH=282 | 201606
Csa10g042660.1	65.5045	-1.63421	0.490317	-3.33297	0.000859258	0.324129	AT3G01820.1	| P-loop containing nucleoside triphosphate hydrolases superfamily protein | Chr3:293981-295357 REVERSE LENGTH=263 | 201606
Csa05g044470.1	15.8453	-3.81946	1.14667	-3.33092	0.000865584	0.324353	AT2G32370.1	| homeodomain GLABROUS 3 | Chr2:13742408-13745840 FORWARD LENGTH=725 | 201606
Csa10g049850.1	88.8482	0.746136	0.224949	3.31691	0.000910176	0.338469	AT5G41330.2	| BTB/POZ domain with WD40/YVTN repeat-like protein | Chr5:16536452-16537828 REVERSE LENGTH=458 | 201606
Csa03g009900.1	4.15894	-5.27813	1.59334	-3.31262	0.000924262	0.339594	AT1G06475.1	| transmembrane protein | Chr1:1973992-1974273 REVERSE LENGTH=93 | 201606
Csa09g062590.1	184.221	0.866044	0.261736	3.30884	0.000936834	0.341993	AT3G54130.1	| Josephin family protein | Chr3:20042895-20044429 REVERSE LENGTH=280 | 201606
Csa07g046960.1	36.2535	1.45516	0.440389	3.30427	0.000952249	0.345043	AT1G75470.1	| purine permease | Chr1:28330054-28331300 FORWARD LENGTH=387 | 201606
Csa14g067750.1	4.12195	-5.96007	1.80457	-3.30276	0.000957387	0.345044	AT1G55870.4	| Polynucleotidyl transferase%2C ribonuclease H-like superfamily protein | Chr1:20896397-20898359 FORWARD LENGTH=505 | 201606
Csa15g031010.1	63.6488	1.00387	0.30427	3.29927	0.000969356	0.347146	AT3G20670.1	| histone H2A 13 | Chr3:7229472-7229963 FORWARD LENGTH=132 | 201606
Csa11g013120.1	8.57369	15.3406	4.66155	3.29088	0.000998744	0.353315	AT4G30280.1	| xyloglucan endotransglucosylase/hydrolase 18 | Chr4:14825958-14826998 REVERSE LENGTH=282 | 201606
Csa14g063710.1	126.861	-1.06237	0.323586	-3.28313	0.00102662	0.353315	AT1G53190.2	| RING/U-box superfamily protein | Chr1:19838072-19840003 FORWARD LENGTH=494 | 201606
Csa11g082690.1	133.341	-2.23689	0.68064	-3.28645	0.0010146	0.353315	AT5G51190.1	| Integrase-type DNA-binding superfamily protein | Chr5:20800708-20801373 REVERSE LENGTH=221 | 201606
Csa14g067780.1	25.1775	-9.07546	2.76512	-3.28212	0.00103029	0.353315	AT1G55900.1	| Haloacid dehalogenase-like hydrolase (HAD) superfamily protein | Chr1:20903163-20905420 FORWARD LENGTH=376 | 201606
Csa05g052170.1	122.046	2.5375	0.771555	3.28882	0.0010061	0.353315	AT1G66100.1	| Plant thionin | Chr1:24605876-24606473 REVERSE LENGTH=134 | 201606
Csa07g029470.1	49.6553	1.92569	0.585434	3.28933	0.00100426	0.353315	AT1G65590.1	| beta-hexosaminidase 3 | Chr1:24385996-24390989 FORWARD LENGTH=535 | 201606
Csa09g066180.1	402.953	1.54658	0.471114	3.28281	0.00102777	0.353315	AT3G55240.1	| Plant protein 1589 of unknown function | Chr3:20473876-20474705 REVERSE LENGTH=95 | 201606
Csa17g050460.1	27.5652	-1.49938	0.457647	-3.27628	0.00105184	0.35853	AT1G32127.2	| plant viral-response family protein | Chr1:11557175-11558608 FORWARD LENGTH=264 | 201606
Csa20g081790.1	33.4539	1.37013	0.41846	3.27421	0.00105958	0.359007	AT5G47320.1	| ribosomal protein S19 | Chr5:19203801-19204951 FORWARD LENGTH=212 | 201606
Csa16g038700.1	3.83541	-5.43648	1.66642	-3.26237	0.00110487	0.372122	AT1G74810.7	| HCO3- transporter family | Chr1:28108474-28111534 FORWARD LENGTH=683 | 201606
Csa18g030690.1	20.1351	-4.99236	1.53232	-3.25804	0.00112183	0.375602	AT2G47800.1	| multidrug resistance-associated protein 4 | Chr2:19574944-19580383 FORWARD LENGTH=1516 | 201606
Csa07g066130.1	88.2933	-0.661119	0.203099	-3.25515	0.00113331	0.377213	AT1G64580.1	| Pentatricopeptide repeat (PPR) superfamily protein | Chr1:23985078-23986649 REVERSE LENGTH=523 | 201606
Csa05g015660.1	171.552	1.10771	0.340708	3.25118	0.00114926	0.380284	AT2G37930.2	| hypothetical protein (DUF3527) | Chr2:15872972-15874453 FORWARD LENGTH=493 | 201606
Csa03g030980.1	248.468	-2.00778	0.61885	-3.24437	0.00117711	0.387234	AT1G27730.1	| salt tolerance zinc finger | Chr1:9648302-9648985 REVERSE LENGTH=227 | 201606
Csa02g004510.1	6.09644	5.36382	1.65507	3.24084	0.00119179	0.389798	AT3G19420.1	| PTEN 2 | Chr3:6731824-6735354 FORWARD LENGTH=611 | 201606
Csa08g050190.1	28.3835	1.47697	0.45642	3.23598	0.00121225	0.39372	AT4G03115.1	| Mitochondrial substrate carrier family protein | Chr4:1383366-1385485 REVERSE LENGTH=314 | 201606
Csa01g001200.1	107.268	1.01328	0.313254	3.2347	0.0012177	0.39372	AT3G01300.1	| Protein kinase superfamily protein | Chr3:90817-93335 REVERSE LENGTH=490 | 201606
Csa12g081840.1	442.74	0.57882	0.179786	3.21949	0.00128418	0.410525	AT5G39590.1	| TLD-domain containing nucleolar protein | Chr5:15851483-15853768 FORWARD LENGTH=542 | 201606
Csa03g030700.1	9.8719	-2.25251	0.699413	-3.22057	0.00127936	0.410525	AT1G27470.1	| transducin family protein / WD-40 repeat family protein | Chr1:9540368-9544218 REVERSE LENGTH=810 | 201606
Csa03g026230.1	13.5662	3.27246	1.01805	3.21443	0.00130704	0.413037	AT1G22330.1	| RNA-binding (RRM/RBD/RNP motifs) family protein | Chr1:7886693-7889241 FORWARD LENGTH=291 | 201606
Csa17g089930.1	208.019	1.12788	0.350895	3.2143	0.00130763	0.413037	AT1G51170.1	| Protein kinase superfamily protein | Chr1:18953625-18954839 REVERSE LENGTH=404 | 201606
Csa14g064370.1	17.0583	-3.69718	1.15072	-3.21292	0.00131394	0.413037	AT1G53730.1	| STRUBBELIG-receptor family 6 | Chr1:20061771-20065475 FORWARD LENGTH=719 | 201606
Csa20g024810.1	412.322	-0.896035	0.280154	-3.19836	0.00138212	0.432068	AT5G16880.4	| Target of Myb protein 1 | Chr5:5549658-5551274 FORWARD LENGTH=407 | 201606
Csa05g034940.1	34.0748	3.21023	1.00663	3.18909	0.00142723	0.441293	AT2G29310.1	| NAD(P)-binding Rossmann-fold superfamily protein | Chr2:12590068-12591260 FORWARD LENGTH=262 | 201606
Csa15g059740.1	20.8648	-1.42294	0.446109	-3.18967	0.00142435	0.441293	AT2G06510.1	| replication protein A 1A | Chr2:2585215-2587601 FORWARD LENGTH=640 | 201606
Csa16g016640.1	68.3067	1.54556	0.485368	3.18432	0.00145096	0.442557	AT2G28510.1	| Dof-type zinc finger DNA-binding family protein | Chr2:12199383-12200627 REVERSE LENGTH=288 | 201606
Csa03g011630.1	100.772	1.64354	0.515816	3.18629	0.00144108	0.442557	AT1G08180.1	| cyclin-dependent kinase inhibitor | Chr1:2564741-2565076 REVERSE LENGTH=111 | 201606
Csa09g020060.1	58.6986	-2.61719	0.822096	-3.18356	0.00145477	0.442557	AT3G28740.1	| Cytochrome P450 superfamily protein | Chr3:10788764-10790552 REVERSE LENGTH=509 | 201606
Csa11g043330.1	6.4087	5.47368	1.72028	3.18186	0.0014633	0.442771	AT4G13180.1	| NAD(P)-binding Rossmann-fold superfamily protein | Chr4:7657373-7658164 REVERSE LENGTH=263 | 201606
Csa06g022550.1	277.34	-0.852782	0.269745	-3.16144	0.00156992	0.472503	AT3G48740.1	| Nodulin MtN3 family protein | Chr3:18052814-18054663 REVERSE LENGTH=289 | 201606
Csa02263s010.1	10.9979	-7.60023	2.4262	-3.13256	0.00173288	0.51879	AT1G54340.1	| isocitrate dehydrogenase | Chr1:20283520-20286506 FORWARD LENGTH=416 | 201606
Csa10g011150.1	46.0454	5.52617	1.76664	3.12807	0.00175958	0.521269	AT4G31380.1	| flowering-promoting factor-like protein | Chr4:15230008-15230382 FORWARD LENGTH=124 | 201606
Csa09g095060.1	4.61744	-4.68048	1.49571	-3.12928	0.00175236	0.521269	AT1G79950.6	| RAD3-like DNA-binding helicase protein | Chr1:30073580-30079537 FORWARD LENGTH=1022 | 201606
Csa20g024040.1	345.283	0.992944	0.31761	3.1263	0.00177022	0.52169	AT5G16370.1	| acyl activating enzyme 5 | Chr5:5356823-5358481 REVERSE LENGTH=552 | 201606
Csa10g051830.1	529.984	-1.47029	0.470966	-3.12185	0.00179718	0.524175	AT5G42100.1	| beta-1%2C3-glucanase | Chr5:16829460-16831168 REVERSE LENGTH=425 | 201606
Csa05g015760.1	132.75	0.992974	0.317919	3.12335	0.00178802	0.524175	AT2G37930.4	| hypothetical protein (DUF3527) | Chr2:15872972-15874770 FORWARD LENGTH=571 | 201606
Csa03889s010.1	211.491	-0.826733	0.265555	-3.11323	0.00185052	0.536964	AT2G48110.1	| reduced epidermal fluorescence 4 | Chr2:19673370-19679494 FORWARD LENGTH=1275 | 201606
Csa18g010020.1	9.31522	3.65639	1.17618	3.10871	0.00187906	0.537809	AT5G43840.1	| heat shock transcription factor A6A | Chr5:17625437-17626364 REVERSE LENGTH=282 | 201606
Csa20g017150.1	20.6576	3.436	1.10544	3.10826	0.00188195	0.537809	AT5G11620.2	| SWIM zinc finger family protein / mitogen-activated protein kinase kinase kinase (MAPKKK)-like protein | Chr5:3739076-3740127 REVERSE LENGTH=273 | 201606
Csa14g027740.1	401.254	0.614689	0.197726	3.1088	0.00187851	0.537809	AT1G22540.1	| Major facilitator superfamily protein | Chr1:7964202-7966222 FORWARD LENGTH=557 | 201606
Csa06g005290.1	5.29908	-3.08283	0.995305	-3.09737	0.00195243	0.555149	AT3G25730.1	| ethylene response DNA binding factor 3 | Chr3:9396505-9397506 FORWARD LENGTH=333 | 201606
Csa03g020390.1	6.15013	5.14422	1.66198	3.09524	0.00196654	0.556364	AT1G16650.1	| S-adenosyl-L-methionine-dependent methyltransferases superfamily protein | Chr1:5687994-5691101 FORWARD LENGTH=521 | 201606
Csa13g054550.1	127.427	0.779191	0.252671	3.08382	0.00204364	0.572452	AT4G02620.1	| vacuolar ATPase subunit F family protein | Chr4:1149419-1151132 REVERSE LENGTH=128 | 201606
Csa10g051490.1	131.942	-1.54746	0.501637	-3.08481	0.0020368	0.572452	AT5G41810.1	| Avr9/Cf-9 rapidly elicited protein | Chr5:16738302-16739474 FORWARD LENGTH=288 | 201606
Csa11g070740.1	1088.26	-0.658783	0.214298	-3.07415	0.00211102	0.588412	AT5G44000.1	| Glutathione S-transferase family protein | Chr5:17702231-17703934 REVERSE LENGTH=399 | 201606
Csa13g019870.1	4.70323	-4.38776	1.42871	-3.07113	0.00213251	0.59149	AT5G17070.2	| serine/threonine-protein phosphatase 4 regulatory subunit-like protein | Chr5:5613514-5615758 REVERSE LENGTH=242 | 201606
Csa14g067930.1	15.5253	-7.58952	2.4726	-3.06945	0.00214455	0.591927	AT1G56020.1	| serine/arginine repetitive matrix-like protein | Chr1:20952216-20953412 FORWARD LENGTH=398 | 201606
Csa12g078150.1	37.0168	2.7748	0.905777	3.06345	0.00218801	0.600991	AT5G40730.1	| arabinogalactan protein 24 | Chr5:16301153-16301362 FORWARD LENGTH=69 | 201606
Csa12g042330.1	11.8014	1.83701	0.602841	3.04726	0.00230941	0.616384	AT4G19350.1	| embryo defective 3006 | Chr4:10562214-10563676 REVERSE LENGTH=180 | 201606
Csa14g018380.1	193.338	0.883586	0.289506	3.05204	0.00227289	0.616384	AT1G15230.1	| hypothetical protein | Chr1:5242729-5243196 REVERSE LENGTH=155 | 201606
Csa14g036960.1	1616.76	0.681966	0.223745	3.04796	0.00230397	0.616384	AT1G29395.1	| COLD REGULATED 314 INNER MEMBRANE 1 | Chr1:10288345-10289539 REVERSE LENGTH=225 | 201606
Csa14g063940.1	5.59737	-3.40151	1.1149	-3.05095	0.00228115	0.616384	AT5G19140.3	| aluminum induced protein with YGL and LRDR motifs | Chr5:6424779-6425785 FORWARD LENGTH=198 | 201606
Csa14g063950.1	30.3641	-7.19824	2.35811	-3.05254	0.00226912	0.616384	AT1G53380.5	| hypothetical protein (DUF641) | Chr1:19913341-19914702 REVERSE LENGTH=453 | 201606
Csa10g011840.1	228.112	1.5564	0.510314	3.04989	0.00228924	0.616384	AT4G30660.2	| Low temperature and salt responsive protein family | Chr4:14955470-14955944 FORWARD LENGTH=74 | 201606
Csa04g008480.1	10.2685	6.05732	1.99187	3.04102	0.00235777	0.624296	AT2G02990.1	| ribonuclease 1 | Chr2:873714-874667 FORWARD LENGTH=230 | 201606
Csa01g038470.1	10.7756	2.3376	0.768798	3.04059	0.00236112	0.624296	AT2G26540.1	| uroporphyrinogen-III synthase family protein | Chr2:11287666-11290224 REVERSE LENGTH=321 | 201606
Csa15g017210.1	39.7336	2.69952	0.88874	3.03747	0.00238575	0.627874	AT3G13175.1	| transmembrane protein | Chr3:4235260-4235580 REVERSE LENGTH=106 | 201606
Csa19g014300.1	43.4351	1.34704	0.444069	3.0334	0.00241816	0.630538	AT3G10630.1	| UDP-Glycosyltransferase superfamily protein | Chr3:3321722-3323185 REVERSE LENGTH=487 | 201606
Csa14g041640.1	413.407	-1.81775	0.599015	-3.03457	0.00240879	0.630538	AT1G31690.1	| Copper amine oxidase family protein | Chr1:11343980-11347767 FORWARD LENGTH=677 | 201606
Csa09g006960.1	57.0177	-1.02408	0.337827	-3.03138	0.00243442	0.631867	AT2G03640.5	| Nuclear transport factor 2 (NTF2) family protein with RNA binding (RRM-RBD-RNP motifs) domain-containing protein | Chr2:1104525-1106418 REVERSE LENGTH=422 | 201606
Csa04g043890.1	167.867	-1.45136	0.479458	-3.02709	0.00246919	0.637964	AT3G57450.1	| hypothetical protein | Chr3:21262028-21262318 FORWARD LENGTH=96 | 201606
Csa05g038610.1	151.01	1.16575	0.386537	3.01588	0.00256236	0.659027	AT2G28120.1	| Major facilitator superfamily protein | Chr2:11985934-11987667 FORWARD LENGTH=577 | 201606
Csa08g062460.1	51.6622	1.83428	0.60877	3.01309	0.00258605	0.662112	AT5G02200.1	| far-red-elongated hypocotyl1-like protein | Chr5:438221-438852 FORWARD LENGTH=181 | 201606
Csa10g051600.1	88.7305	-1.39128	0.462543	-3.00789	0.00263064	0.664507	AT5G41920.1	| GRAS family transcription factor | Chr5:16779982-16781199 FORWARD LENGTH=405 | 201606
Csa10g022120.1	11.2666	-1.82903	0.607638	-3.01007	0.00261187	0.664507	AT4G21300.1	| Tetratricopeptide repeat (TPR)-like superfamily protein | Chr4:11336479-11339052 FORWARD LENGTH=857 | 201606
Csa08g005140.1	128.821	-0.791473	0.263089	-3.00839	0.0026264	0.664507	AT5G13260.1	| myosin | Chr5:4243164-4246677 FORWARD LENGTH=537 | 201606
Csa16g036330.1	8.93055	-2.86223	0.952492	-3.00499	0.00265594	0.66496	AT1G73590.1	| Auxin efflux carrier family protein | Chr1:27659772-27662876 FORWARD LENGTH=622 | 201606
Csa08g010190.1	45.2595	-1.18165	0.393106	-3.00594	0.00264761	0.66496	AT5G17880.2	| disease resistance protein (TIR-NBS-LRR class) | Chr5:5909046-5913096 REVERSE LENGTH=1185 | 201606
Csa15g029480.1	89.911	0.841402	0.280369	3.00105	0.0026905	0.670647	AT3G20280.4	| RING/FYVE/PHD zinc finger superfamily protein | Chr3:7071475-7074340 FORWARD LENGTH=743 | 201606
Csa20g082040.1	54.0336	1.50933	0.504803	2.98994	0.00279033	0.692479	AT5G47550.1	| Cystatin/monellin superfamily protein | Chr5:19286596-19286964 REVERSE LENGTH=122 | 201606
Csa20g076170.1	85.7397	1.09697	0.367486	2.98506	0.0028352	0.695898	AT4G33430.1	| BRI1-associated receptor kinase | Chr4:16086654-16090288 REVERSE LENGTH=615 | 201606
Csa10g020230.1	53.1218	0.92353	0.309325	2.98563	0.00282999	0.695898	AT4G22850.1	| SNARE associated Golgi protein family | Chr4:11994194-11995941 FORWARD LENGTH=296 | 201606
Csa15g031940.1	4.32076	-6.3911	2.14147	-2.98444	0.002841	0.695898	AT3G21520.1	| transmembrane protein%2C putative (DUF679 domain membrane protein 1) | Chr3:7582000-7582623 FORWARD LENGTH=207 | 201606
Csa05g091760.1	95.5021	0.830822	0.278677	2.98131	0.00287014	0.69915	AT1G06630.9	| F-box/RNI-like superfamily protein | Chr1:2028044-2029442 FORWARD LENGTH=412 | 201606
Csa17g030040.1	84.6329	0.845451	0.283673	2.98037	0.00287899	0.69915	AT1G22985.1	| Integrase-type DNA-binding superfamily protein | Chr1:8135346-8135825 REVERSE LENGTH=159 | 201606
Csa09g019700.1	33.1897	1.11715	0.375139	2.97795	0.00290179	0.701675	AT1G19010.1	| hypothetical protein | Chr1:6565616-6567354 FORWARD LENGTH=319 | 201606
Csa09g097280.1	10.9347	-3.69841	1.24267	-2.97619	0.00291854	0.702722	AT1G62660.4	| Glycosyl hydrolases family 32 protein | Chr1:23201563-23203515 FORWARD LENGTH=482 | 201606
Csa12g031880.1	20.6614	3.65281	1.22792	2.97478	0.00293197	0.702964	AT4G23600.1	| Tyrosine transaminase family protein | Chr4:12310657-12312885 FORWARD LENGTH=422 | 201606
Csa14g020950.1	55.0924	2.27408	0.76513	2.97215	0.00295722	0.706026	AT1G16850.1	| transmembrane protein | Chr1:5765062-5765618 REVERSE LENGTH=152 | 201606
Csa13g011190.1	77.7381	6.21171	2.09571	2.96401	0.00303657	0.720341	AT5G09530.1	| hydroxyproline-rich glycoprotein family protein | Chr5:2960080-2961192 REVERSE LENGTH=370 | 201606
Csa14g069150.1	539.024	-1.30643	0.440945	-2.96279	0.00304861	0.720341	AT1G54350.1	| ABC transporter family protein | Chr1:20286917-20290245 FORWARD LENGTH=706 | 201606
Csa14g064400.1	22.3405	-7.20821	2.43347	-2.96211	0.00305537	0.720341	AT1G53770.1	| O-fucosyltransferase family protein | Chr1:20071460-20073708 REVERSE LENGTH=563 | 201606
Csa14g064030.1	23.8439	-6.66867	2.25306	-2.95983	0.00307808	0.722684	AT1G53450.3	| epstein-barr nuclear antigen | Chr1:19951944-19953839 REVERSE LENGTH=414 | 201606
Csa07g047250.1	1.82637	-4.72373	1.59892	-2.95432	0.00313354	0.732667	AT1G11620.1	| F-box and associated interaction domains-containing protein | Chr1:3910833-3911924 FORWARD LENGTH=363 | 201606
Csa07g033800.1	108.356	1.23175	0.417308	2.95166	0.00316075	0.735987	AT1G68190.2	| B-box zinc finger family protein | Chr1:25559220-25561004 FORWARD LENGTH=385 | 201606
Csa15g047120.1	5345.46	0.943132	0.319909	2.94813	0.00319705	0.73924	AT3G23820.1	| UDP-D-glucuronate 4-epimerase 6 | Chr3:8603645-8605027 FORWARD LENGTH=460 | 201606
Csa01g001180.1	488.39	0.527731	0.179028	2.94776	0.00320085	0.73924	AT3G01310.2	| Phosphoglycerate mutase-like family protein | Chr3:94343-101603 REVERSE LENGTH=1050 | 201606
Csa17g093860.1	30.3248	-2.61976	0.889443	-2.9454	0.00322539	0.741878	AT1G47890.1	| receptor like protein 7 | Chr1:17643976-17647035 FORWARD LENGTH=1019 | 201606
Csa17g042210.1	3685.88	0.794824	0.270219	2.94141	0.00326724	0.746436	AT1G29395.1	| COLD REGULATED 314 INNER MEMBRANE 1 | Chr1:10288345-10289539 REVERSE LENGTH=225 | 201606
Csa17g030100.1	3.42198	-4.70209	1.59881	-2.941	0.00327159	0.746436	AT3G52320.1	| F-box and associated interaction domains-containing protein | Chr3:19403020-19404192 REVERSE LENGTH=390 | 201606
Csa04g053440.1	22.31	-1.54126	0.524752	-2.93711	0.00331287	0.75282	AT2G39380.1	| exocyst subunit exo70 family protein H2 | Chr2:16447096-16449009 REVERSE LENGTH=637 | 201606
Csa11g005940.1	113.833	0.830754	0.282969	2.93584	0.00332643	0.752876	AT4G35780.1	| ACT-like protein tyrosine kinase family protein | Chr4:16946729-16950405 REVERSE LENGTH=570 | 201606
Csa10g051700.1	22.7615	-1.85279	0.631834	-2.93241	0.00336347	0.758228	AT5G28885.1	| hypothetical protein | Chr5:10896741-10898180 FORWARD LENGTH=184 | 201606
Csa14g064170.1	31.6264	-8.63203	2.94812	-2.92798	0.00341175	0.763032	AT1G53580.1	| glyoxalase II 3 | Chr1:19991542-19993250 REVERSE LENGTH=294 | 201606
Csa02g068570.1	359.875	-1.83549	0.627389	-2.9256	0.00343795	0.763779	AT5G61600.1	| ethylene response factor 104 | Chr5:24766643-24767368 REVERSE LENGTH=241 | 201606
Csa14g024030.1	31.322	1.50452	0.514448	2.92454	0.0034497	0.763779	AT1G18700.2	| DNAJ heat shock N-terminal domain-containing protein | Chr1:6437591-6443814 FORWARD LENGTH=705 | 201606
Csa11g072060.1	158.613	-0.805013	0.275312	-2.92401	0.00345559	0.763779	AT5G42940.2	| RING/U-box superfamily protein | Chr5:17216649-17219171 REVERSE LENGTH=691 | 201606
Csa07267s010.1	6.88489	3.54174	1.21275	2.92042	0.00349559	0.76734	AT1G50020.1	| tubulin alpha-6 chain | Chr1:18520144-18521600 REVERSE LENGTH=209 | 201606
Csa02g058530.1	17.6936	1.72064	0.589719	2.91773	0.00352594	0.76734	AT5G55840.2	| PPR superfamily protein | Chr5:22598038-22601688 FORWARD LENGTH=1136 | 201606
Csa06g033170.1	129.537	-1.34354	0.460101	-2.9201	0.00349921	0.76734	AT3G57450.1	| hypothetical protein | Chr3:21262028-21262318 FORWARD LENGTH=96 | 201606
Csa14g064520.1	55.0643	-5.48535	1.87939	-2.91869	0.00351503	0.76734	AT1G53890.4	| LURP-one-like protein (DUF567) | Chr1:20124860-20125622 FORWARD LENGTH=217 | 201606
Csa10g030100.1	2.49833	-4.72389	1.62357	-2.90957	0.00361928	0.781641	AT4G15850.1	| RNA helicase 1 | Chr4:9001426-9004534 FORWARD LENGTH=522 | 201606
Csa14g064150.1	14.4245	-5.87409	2.01851	-2.91011	0.00361299	0.781641	AT1G53560.1	| Ribosomal protein L18ae family | Chr1:19984908-19985960 REVERSE LENGTH=153 | 201606
Csa04g019930.1	18.3046	-2.12914	0.734837	-2.89744	0.00376224	0.809424	AT3G29970.1	| B12D protein | Chr3:11745299-11746481 FORWARD LENGTH=87 | 201606
Csa05g013500.1	19.6178	1.78373	0.616194	2.89475	0.00379455	0.80985	AT2G39570.1	| ACT domain-containing protein | Chr2:16507963-16509741 FORWARD LENGTH=411 | 201606
Csa11g038710.1	37.0665	-1.37655	0.475359	-2.89582	0.00378174	0.80985	AT4G14420.1	| HR-like lesion-inducing protein-like protein | Chr4:8302171-8303738 REVERSE LENGTH=158 | 201606
Csa18g022000.1	108.378	-1.81325	0.626616	-2.89371	0.00380715	0.80985	AT5G51190.1	| Integrase-type DNA-binding superfamily protein | Chr5:20800708-20801373 REVERSE LENGTH=221 | 201606
Csa04g002470.1	48.8564	-1.01885	0.352462	-2.89067	0.0038442	0.811867	AT2G01390.1	| Tetratricopeptide repeat (TPR)-like superfamily protein | Chr2:172256-174137 FORWARD LENGTH=577 | 201606
Csa09g022450.1	60.7707	-2.30655	0.797956	-2.89058	0.00384533	0.811867	AT3G29000.1	| Calcium-binding EF-hand family protein | Chr3:11005791-11006375 FORWARD LENGTH=194 | 201606
Csa01g007820.1	253.078	1.03921	0.359815	2.88818	0.00387473	0.815032	AT3G06780.1	| glycine-rich protein | Chr3:2143634-2144239 FORWARD LENGTH=201 | 201606
Csa08g055130.1	6.72158	6.71813	2.32799	2.88581	0.00390411	0.818171	AT5G09520.1	| hydroxyproline-rich glycoprotein family protein | Chr5:2958464-2958856 REVERSE LENGTH=130 | 201606
Csa11g013110.1	15.5225	7.0538	2.45215	2.87658	0.00402015	0.836295	AT4G30290.1	| xyloglucan endotransglucosylase/hydrolase 19 | Chr4:14828954-14829965 REVERSE LENGTH=277 | 201606
Csa17g015200.1	86.4876	-0.813755	0.282792	-2.87758	0.00400745	0.836295	AT1G11200.1	| organic solute transporter ostalpha protein (DUF300) | Chr1:3753896-3755459 FORWARD LENGTH=295 | 201606
Csa07g010570.1	259.865	1.26023	0.438456	2.87425	0.00404991	0.839178	AT2G32150.1	| Haloacid dehalogenase-like hydrolase (HAD) superfamily protein | Chr2:13659095-13660531 FORWARD LENGTH=263 | 201606
Csa04g035120.1	11.1796	-6.71487	2.33709	-2.87318	0.00406367	0.839178	AT3G49620.1	| 2-oxoglutarate (2OG) and Fe(II)-dependent oxygenase superfamily protein | Chr3:18393823-18396662 FORWARD LENGTH=357 | 201606
Csa13g008240.1	453.146	0.460533	0.160455	2.87017	0.00410249	0.841972	AT5G06260.1	| TLD-domain containing nucleolar protein | Chr5:1902755-1904835 REVERSE LENGTH=424 | 201606
Csa18g024660.1	195.184	-1.26314	0.440184	-2.86958	0.00411019	0.841972	AT5G53590.1	| SAUR-like auxin-responsive protein family | Chr5:21772107-21772535 FORWARD LENGTH=142 | 201606
Csa18g011150.1	13.828	1.82722	0.638622	2.86119	0.00422056	0.852591	AT5G42780.1	| homeobox protein 27 | Chr5:17154841-17155569 FORWARD LENGTH=242 | 201606
Csa05g039790.1	319.786	1.78344	0.623543	2.86017	0.0042341	0.852592	AT5G06740.2	| Concanavalin A-like lectin protein kinase family protein | Chr5:2084058-2086052 FORWARD LENGTH=664 | 201606
Csa08g053860.1	4.37257	-4.23615	1.4824	-2.85763	0.00426824	0.856418	AT5G10660.3	| calmodulin-binding protein-like protein | Chr5:3370553-3371776 FORWARD LENGTH=407 | 201606
Csa01g008870.1	128.341	-0.732634	0.256561	-2.8556	0.00429563	0.858867	AT3G07810.1	| RNA-binding (RRM/RBD/RNP motifs) family protein | Chr3:2492875-2495052 FORWARD LENGTH=494 | 201606
Csa07g050850.1	5.02295	4.6997	1.64883	2.85033	0.0043674	0.862783	AT1G78190.1	| Trm112p-like protein | Chr1:29418620-29418994 REVERSE LENGTH=124 | 201606
Csa14g002410.1	5.02504	-3.32066	1.16527	-2.84969	0.00437621	0.862783	AT1G02360.2	| Chitinase family protein | Chr1:472138-473254 REVERSE LENGTH=318 | 201606
Csa14g064090.1	4.30717	-5.93028	2.07961	-2.85164	0.00434946	0.862783	AT1G53520.1	| Chalcone-flavanone isomerase family protein | Chr1:19976485-19977915 REVERSE LENGTH=287 | 201606
Csa16g036270.1	188.358	-0.903852	0.31745	-2.84722	0.00441023	0.866473	AT1G73540.1	| nudix hydrolase homolog 21 | Chr1:27645880-27646571 REVERSE LENGTH=198 | 201606
Csa20g066490.1	28.1729	1.37358	0.482862	2.84467	0.00444579	0.870436	AT2G02390.3	| glutathione S-transferase zeta 1 | Chr2:629015-630955 FORWARD LENGTH=228 | 201606
Csa24745s010.1	4.20228	-3.74428	1.31859	-2.8396	0.00451697	0.881324	AT5G07240.1	| IQ-domain 24 | Chr5:2272028-2274051 FORWARD LENGTH=401 | 201606
Csa01g010840.1	78.5918	-0.726359	0.25598	-2.83756	0.00454595	0.883929	AT3G10010.2	| demeter-like 2 | Chr3:3081999-3088195 REVERSE LENGTH=1332 | 201606
Csa01g005900.1	34.7217	1.66133	0.585978	2.83514	0.00458053	0.887604	AT3G05110.1	| early endosome antigen-like protein%2C putative (DUF3444) | Chr3:1426297-1427719 REVERSE LENGTH=372 | 201606
Csa19g054690.1	20.2943	1.90931	0.673851	2.83343	0.00460516	0.889331	AT4G35890.1	| winged-helix DNA-binding transcription factor family protein | Chr4:16997433-17000410 FORWARD LENGTH=523 | 201606
Csa03g026440.1	18.7542	2.88652	1.02158	2.82555	0.00471989	0.889613	AT1G22590.2	| AGAMOUS-like 87 | Chr1:7983511-7984002 FORWARD LENGTH=163 | 201606
Csa09g024180.1	55.1658	1.72543	0.610786	2.82492	0.00472919	0.889613	AT3G29770.1	| methyl esterase 11 | Chr3:11648471-11650565 FORWARD LENGTH=390 | 201606
Csa13g050880.1	109.671	1.87059	0.662225	2.82471	0.0047324	0.889613	AT4G12490.1	| Bifunctional inhibitor/lipid-transfer protein/seed storage 2S albumin superfamily protein | Chr4:7409830-7410378 REVERSE LENGTH=182 | 201606
Csa17g007200.1	31.7642	1.3787	0.487378	2.82881	0.00467215	0.889613	AT1G04100.1	| indoleacetic acid-induced protein 10 | Chr1:1059809-1061026 FORWARD LENGTH=261 | 201606
Csa19g039530.1	331.36	1.18675	0.419388	2.82973	0.00465873	0.889613	AT2G04240.2	| RING/U-box superfamily protein | Chr2:1461816-1462304 REVERSE LENGTH=162 | 201606
Csa15g075710.1	397.628	0.794292	0.28066	2.83008	0.00465359	0.889613	AT2G17450.1	| RING-H2 finger A3A | Chr2:7576640-7577197 REVERSE LENGTH=185 | 201606
Csa01g034670.1	36.2916	1.31164	0.466545	2.8114	0.00493264	0.909132	AT2G16390.2	| SNF2 domain-containing protein / helicase domain-containing protein | Chr2:7097403-7101182 FORWARD LENGTH=891 | 201606
Csa13g019380.1	19.8905	2.25455	0.800778	2.81545	0.00487084	0.909132	AT5G16600.1	| myb domain protein 43 | Chr5:5438291-5440214 FORWARD LENGTH=327 | 201606
Csa15g048440.1	237.531	0.708999	0.252054	2.81288	0.00490999	0.909132	AT3G24120.1	| Homeodomain-like superfamily protein | Chr3:8705925-8708148 REVERSE LENGTH=295 | 201606
Csa17g011800.1	18.9683	-1.75152	0.622413	-2.81408	0.00489167	0.909132	AT1G08350.3	| Endomembrane protein 70 protein family | Chr1:2632970-2635605 REVERSE LENGTH=589 | 201606
Csa14g014100.1	6.82094	-2.02365	0.719598	-2.81219	0.00492056	0.909132	AT1G11350.1	| S-domain-1 13 | Chr1:3817725-3820752 REVERSE LENGTH=830 | 201606
Csa17g025400.1	207.076	0.599339	0.213318	2.8096	0.00496032	0.911265	AT1G19600.1	| pfkB-like carbohydrate kinase family protein | Chr1:6779085-6780898 FORWARD LENGTH=355 | 201606
Csa05g016980.1	1627.7	0.980545	0.349239	2.80766	0.0049903	0.911647	AT2G36895.1	| D-tagatose-1%2C6-bisphosphate aldolase subunit | Chr2:15489176-15490296 REVERSE LENGTH=232 | 201606
Csa17g098930.1	32.2151	-1.25309	0.446356	-2.80738	0.00499462	0.911647	AT1G18250.2	| Pathogenesis-related thaumatin superfamily protein | Chr1:6277024-6278005 REVERSE LENGTH=244 | 201606
Csa20g032320.1	47.0963	1.19998	0.427897	2.80436	0.00504166	0.91272	AT5G20370.1	| serine-rich protein-like protein | Chr5:6886931-6887458 REVERSE LENGTH=175 | 201606
Csa17g048870.1	308.48	0.675569	0.240801	2.8055	0.00502382	0.91272	AT1G31300.3	| TRAM%2C LAG1 and CLN8 (TLC) lipid-sensing domain containing protein | Chr1:11194308-11195955 FORWARD LENGTH=278 | 201606
Csa00485s060.1	17.094	2.52068	0.898991	2.8039	0.00504889	0.91272	AT1G65590.1	| beta-hexosaminidase 3 | Chr1:24385996-24390989 FORWARD LENGTH=535 | 201606
Csa17g091910.1	23.738	2.09152	0.746607	2.80137	0.00508863	0.914062	AT3G08550.1	| elongation defective 1 protein / ELD1 protein | Chr3:2596513-2599515 FORWARD LENGTH=533 | 201606
Csa20g024060.1	17.2811	-7.76505	2.77125	-2.802	0.00507867	0.914062	AT3G09140.2	| hypothetical protein (DUF674) | Chr3:2801094-2802773 REVERSE LENGTH=502 | 201606
Csa16g053820.1	95.0853	0.736768	0.263296	2.79824	0.00513813	0.914338	AT1G62040.1	| Ubiquitin-like superfamily protein | Chr1:22933216-22934253 FORWARD LENGTH=119 | 201606
Csa20g030460.1	133.098	-0.876862	0.313365	-2.79821	0.00513863	0.914338	AT5G19690.1	| staurosporin and temperature sensitive 3-like A | Chr5:6652649-6658214 FORWARD LENGTH=779 | 201606
Csa13g023490.1	30.2347	-1.18971	0.425709	-2.79465	0.00519566	0.921587	AT5G20580.2	| TMEM192 family protein | Chr5:6958790-6962592 REVERSE LENGTH=348 | 201606
Csa14g064000.1	11.2474	-3.01794	1.08037	-2.79343	0.00521527	0.922174	AT1G53430.1	| Leucine-rich repeat transmembrane protein kinase | Chr1:19935298-19940959 FORWARD LENGTH=1038 | 201606
Csa01g008120.1	24.5379	-1.41839	0.508655	-2.7885	0.00529521	0.93215	AT3G07110.1	| Ribosomal protein L13 family protein | Chr3:2252092-2253332 FORWARD LENGTH=206 | 201606
Csa15g010420.1	6.7123	-2.05718	0.738156	-2.78692	0.00532111	0.93215	AT3G09060.2	| Pentatricopeptide repeat (PPR) superfamily protein | Chr3:2766367-2768430 REVERSE LENGTH=687 | 201606
Csa13g054150.1	8.38506	-2.274	0.815937	-2.78698	0.00532021	0.93215	AT4G03010.1	| RNI-like superfamily protein | Chr4:1329952-1331139 FORWARD LENGTH=395 | 201606
Csa02g011330.1	5.52594	5.76993	2.07549	2.78004	0.00543524	0.93415	AT4G04745.1	| hypothetical protein | Chr4:2412863-2413303 REVERSE LENGTH=146 | 201606
Csa02099s010.1	5.99669	4.74822	1.71827	2.76337	0.00572073	0.93415	AT3G13227.1	| serine-rich protein-like protein | Chr3:4258028-4258363 FORWARD LENGTH=111 | 201606
Csa09g070340.1	54.1414	1.31964	0.477679	2.76262	0.00573399	0.93415	AT3G62210.1	| Putative endonuclease or glycosyl hydrolase | Chr3:23026910-23028113 REVERSE LENGTH=279 | 201606
Csa09g051950.1	256.881	0.648899	0.234252	2.77009	0.00560404	0.93415	AT5G23130.1	| Peptidoglycan-binding LysM domain-containing protein | Chr5:7781475-7783333 FORWARD LENGTH=397 | 201606
Csa03g061330.1	154.332	0.641273	0.230825	2.77818	0.0054664	0.93415	AT1G54060.1	| 6B-interacting protein 1-like 1 | Chr1:20180972-20182123 FORWARD LENGTH=383 | 201606
Csa09g086770.1	246.32	0.621487	0.22409	2.77339	0.00554761	0.93415	AT2G22450.1	| riboflavin biosynthesis protein | Chr2:9530654-9532691 FORWARD LENGTH=476 | 201606
Csa04g037570.1	140.11	-0.794536	0.287401	-2.76456	0.0057	0.93415	AT3G51790.1	| transmembrane protein G1P-related 1 | Chr3:19209893-19210663 REVERSE LENGTH=256 | 201606
Csa04g016830.1	118.638	-0.841335	0.302924	-2.77738	0.00547994	0.93415	AT3G28690.2	| Protein kinase superfamily protein | Chr3:10755412-10757494 FORWARD LENGTH=476 | 201606
Csa06g043690.1	54.2463	-1.04503	0.377924	-2.76519	0.00568892	0.93415	AT2G39650.1	| cruciferin (DUF506) | Chr2:16528094-16529274 REVERSE LENGTH=291 | 201606
Csa04g016690.1	163.493	-1.16634	0.421294	-2.76846	0.00563217	0.93415	AT3G28480.1	| Oxoglutarate/iron-dependent oxygenase | Chr3:10676266-10678262 REVERSE LENGTH=316 | 201606
Csa02g073360.1	20.1015	-1.53029	0.552598	-2.76927	0.00561826	0.93415	AT5G64600.1	| O-fucosyltransferase family protein | Chr5:25825178-25827931 FORWARD LENGTH=522 | 201606
Csa04g023950.1	156.827	-1.64212	0.592031	-2.77371	0.00554211	0.93415	AT3G44260.1	| Polynucleotidyl transferase%2C ribonuclease H-like superfamily protein | Chr3:15952213-15953055 REVERSE LENGTH=280 | 201606
Csa04g055830.1	11.1938	-2.10828	0.762093	-2.76644	0.00566718	0.93415	AT2G38720.1	| microtubule-associated protein 65-5 | Chr2:16188047-16192102 FORWARD LENGTH=550 | 201606
Csa10g004750.1	22.2209	-2.82196	1.0199	-2.7669	0.00565926	0.93415	AT4G36500.1	| hypothetical protein | Chr4:17226139-17226507 REVERSE LENGTH=122 | 201606
Csa07g010130.1	3.45634	-4.54478	1.64406	-2.76436	0.00570348	0.93415	AT2G32510.1	| mitogen-activated protein kinase kinase kinase 17 | Chr2:13798821-13799939 REVERSE LENGTH=372 | 201606
Csa18g021860.1	1.89254	5.21473	1.88748	2.7628	0.00573073	0.93415	AT1G24090.1	| RNase H family protein | Chr1:8520834-8522737 FORWARD LENGTH=353 | 201606
Csa15g076350.1	8.38323	2.28314	0.819974	2.78441	0.0053625	0.93415	AT2G17900.1	| SET domain group 37 | Chr2:7773420-7776690 REVERSE LENGTH=485 | 201606
Csa14g043460.1	24.1592	1.63098	0.589554	2.76647	0.00566665	0.93415	AT1G33475.1	| SNARE-like superfamily protein | Chr1:12147423-12148190 REVERSE LENGTH=255 | 201606
Csa11g012130.1	131.734	1.39018	0.500459	2.7778	0.00547278	0.93415	AT4G31250.1	| Leucine-rich repeat protein kinase family protein | Chr4:15179201-15181751 REVERSE LENGTH=676 | 201606
Csa11g037120.1	79.9089	1.27764	0.462029	2.76527	0.00568755	0.93415	AT4G14750.2	| IQ-domain 19 | Chr4:8470272-8471903 FORWARD LENGTH=446 | 201606
Csa16g034900.1	40.0093	0.963548	0.348862	2.76198	0.00574527	0.93415	AT1G72275.2	| LOW protein: nuclease-like protein | Chr1:27209890-27211122 REVERSE LENGTH=410 | 201606
Csa19g010090.1	501	0.686322	0.246588	2.78327	0.0053814	0.93415	AT3G06430.1	| Tetratricopeptide repeat (TPR)-like superfamily protein | Chr3:1956658-1958240 REVERSE LENGTH=486 | 201606
Csa20g034470.1	97.795	-1.23614	0.447006	-2.76538	0.00568569	0.93415	AT5G22070.1	| Core-2/I-branching beta-1%2C6-N-acetylglucosaminyltransferase family protein | Chr5:7308255-7309343 FORWARD LENGTH=362 | 201606
Csa11g071790.2	32.8845	-1.43736	0.518778	-2.77066	0.00559434	0.93415	AT5G43160.2	| QWRF motif protein (DUF566) | Chr5:17329275-17330736 FORWARD LENGTH=261 | 201606
Csa12g061740.1	2.35719	-5.38474	1.94359	-2.77051	0.00559681	0.93415	AT4G13710.1	| Pectin lyase-like superfamily protein | Chr4:7962550-7966012 FORWARD LENGTH=470 | 201606
Csa11g017980.1	5.15923	4.8457	1.7551	2.76093	0.00576366	0.934456	AT4G26420.1	| S-adenosyl-L-methionine-dependent methyltransferases superfamily protein | Chr4:13350895-13352487 REVERSE LENGTH=376 | 201606
Csa09g058160.1	114.508	-0.632959	0.229496	-2.75804	0.00581482	0.934944	AT3G51180.1	| Zinc finger C-x8-C-x5-C-x3-H type family protein | Chr3:19013720-19016042 FORWARD LENGTH=521 | 201606
Csa06g053950.1	37.2918	-0.878134	0.318294	-2.75888	0.00580006	0.934944	AT2G47420.1	| Ribosomal RNA adenine dimethylase family protein | Chr2:19457574-19458777 FORWARD LENGTH=353 | 201606
Csa03g059010.1	2.77498	-4.24605	1.54059	-2.75611	0.00584928	0.934944	AT5G18570.1	| GTP1/OBG family protein | Chr5:6171839-6174823 REVERSE LENGTH=681 | 201606
Csa11g051740.1	52.3136	-0.836459	0.303444	-2.75655	0.00584141	0.934944	AT3G26340.1	| N-terminal nucleophile aminohydrolases (Ntn hydrolases) superfamily protein | Chr3:9650600-9652572 REVERSE LENGTH=273 | 201606
Csa10g051410.1	28.2372	-1.53626	0.557257	-2.75683	0.00583641	0.934944	AT5G41760.2	| Nucleotide-sugar transporter family protein | Chr5:16706978-16709204 FORWARD LENGTH=340 | 201606
Csa03g058660.1	97.8504	-1.08097	0.392429	-2.75457	0.00587699	0.936727	AT1G51700.1	| DOF zinc finger protein 1 | Chr1:19174266-19174850 FORWARD LENGTH=194 | 201606
Csa12g033360.1	3.9391	-4.00133	1.45432	-2.75134	0.00593525	0.943354	AT4G18250.1	| receptor Serine/Threonine kinase-like protein | Chr4:10087343-10090234 REVERSE LENGTH=689 | 201606
Csa04g015220.1	101.048	-0.752465	0.273713	-2.7491	0.00597586	0.947149	AT3G27325.3	| hydrolases%2C acting on ester bond | Chr3:10095956-10102087 FORWARD LENGTH=1121 | 201606
Csa19g023410.1	88.0714	1.09598	0.398852	2.74783	0.00599911	0.948178	AT3G16570.3	| rapid alkalinization factor 23 | Chr3:5644748-5645164 FORWARD LENGTH=138 | 201606
Csa11g100440.1	199.942	1.07164	0.390129	2.7469	0.00601614	0.94822	AT5G63500.1	| transmembrane protein%2C putative (DUF 3339) | Chr5:25423460-25423669 FORWARD LENGTH=69 | 201606
Csa06g039430.1	40.7449	-2.02914	0.73921	-2.74501	0.00605084	0.951041	AT2G36780.1	| UDP-Glycosyltransferase superfamily protein | Chr2:15417618-15419108 REVERSE LENGTH=496 | 201606
Csa11g063940.1	130.382	0.638338	0.232729	2.74284	0.00609111	0.95222	AT5G47750.1	| D6 protein kinase like 2 | Chr5:19339947-19341864 REVERSE LENGTH=586 | 201606
Csa14g038040.1	171.826	-0.988161	0.360339	-2.74231	0.00610094	0.95222	AT1G30400.2	| multidrug resistance-associated protein 1 | Chr1:10728139-10737697 FORWARD LENGTH=1622 | 201606
Csa05g085240.1	12.2549	1.76647	0.64429	2.74173	0.0061117	0.95222	AT1G68710.2	| ATPase E1-E2 type family protein / haloacid dehalogenase-like hydrolase family protein | Chr1:25793498-25797975 REVERSE LENGTH=1200 | 201606
Csa01g032600.1	4.08197	-2.72212	0.993303	-2.74047	0.00613518	0.95222	AT2G17270.1	| phosphate transporter 3%3B3 | Chr2:7510456-7512118 FORWARD LENGTH=309 | 201606
Csa04g049760.1	1.99486	-4.59311	1.67627	-2.74008	0.00614248	0.95222	AT3G52770.1	| binding protein | Chr3:19557891-19558094 REVERSE LENGTH=67 | 201606
Csa20g035810.1	4.54293	4.95568	1.81325	2.73303	0.00627547	0.962363	AT5G22240.1	| Ovate family protein | Chr5:7364689-7365279 FORWARD LENGTH=196 | 201606
Csa16g044250.1	681.236	-1.80173	0.659249	-2.733	0.00627595	0.962363	AT2G22500.1	| uncoupling protein 5 | Chr2:9563531-9564472 REVERSE LENGTH=313 | 201606
Csa08g035230.1	3.60326	5.21515	1.90799	2.73332	0.00626988	0.962363	AT4G09300.2	| LisH and RanBPM domains containing protein | Chr4:5899008-5900689 FORWARD LENGTH=224 | 201606
Csa02g017690.1	290.042	-1.44769	0.529238	-2.73543	0.00622994	0.962363	AT4G15550.1	| indole-3-acetate beta-D-glucosyltransferase | Chr4:8877877-8879301 REVERSE LENGTH=474 | 201606
Csa04g016520.1	47.9064	-1.87598	0.686896	-2.7311	0.00631232	0.965324	AT3G28340.1	| galacturonosyltransferase-like 10 | Chr3:10589396-10590493 REVERSE LENGTH=365 | 201606
Csa04g054400.1	1741.93	-1.17888	0.432925	-2.72305	0.00646827	0.983855	AT2G40140.2	| zinc finger (CCCH-type) family protein | Chr2:16772537-16774330 FORWARD LENGTH=597 | 201606
Csa14g069100.1	18.5601	-8.26137	3.03524	-2.72182	0.00649235	0.984871	AT1G54310.2	| S-adenosyl-L-methionine-dependent methyltransferases superfamily protein | Chr1:20273567-20275449 FORWARD LENGTH=454 | 201606
Csa20g040930.1	1309.83	0.910358	0.335046	2.71712	0.00658532	0.996302	AT5G24490.1	| 30S ribosomal protein | Chr5:8365690-8367178 FORWARD LENGTH=308 | 201606
Csa08g044770.1	17.2395	7.62665	3.00035	2.54192	0.0110246	1	AT4G12490.1	| Bifunctional inhibitor/lipid-transfer protein/seed storage 2S albumin superfamily protein | Chr4:7409830-7410378 REVERSE LENGTH=182 | 201606
Csa02g073630.1	17.0641	7.3458	3.50361	2.09664	0.0360257	1	AT5G65070.1	| K-box region and MADS-box transcription factor family protein | Chr5:25992310-25995930 FORWARD LENGTH=200 | 201606
Csa07g051290.1	5.15908	6.63777	6.99607	0.948786	0.342729	1	AT2G21100.2	| Disease resistance-responsive (dirigent-like protein) family protein | Chr2:9048687-9049336 REVERSE LENGTH=187 | 201606
Csa08g018370.1	3.3929	6.4504	6.9965	0.921947	0.356556	1	AT5G24080.2	| Protein kinase superfamily protein | Chr5:8139334-8142391 REVERSE LENGTH=872 | 201606
Csa09g085480.1	4.26119	6.28492	6.99692	0.89824	0.369057	1	AT2G21100.2	| Disease resistance-responsive (dirigent-like protein) family protein | Chr2:9048687-9049336 REVERSE LENGTH=187 | 201606
Csa02g069920.1	5.01558	6.18445	2.48328	2.49043	0.0127587	1	AT5G61890.1	| Integrase-type DNA-binding superfamily protein | Chr5:24852639-24853744 REVERSE LENGTH=248 | 201606
Csa05g009830.1	3.94179	6.12683	6.73714	0.909412	0.363133	1	AT2G41800.1	| imidazolonepropionase (Protein of unknown function%2C DUF642) | Chr2:17436671-17438005 REVERSE LENGTH=370 | 201606
Csa20988s010.1	5.16413	6.05032	2.30417	2.62582	0.00864406	1	AT1G31330.1	| photosystem I subunit F | Chr1:11215011-11215939 REVERSE LENGTH=221 | 201606
Csa08g011870.1	2.43564	6.00666	4.4945	1.33645	0.181404	1	AT2G17510.1	| ribonuclease II family protein | Chr2:7609395-7615881 REVERSE LENGTH=933 | 201606
Csa09g005240.1	7.28596	5.93629	2.21532	2.67965	0.00736988	1	AT2G02990.1	| ribonuclease 1 | Chr2:873714-874667 FORWARD LENGTH=230 | 201606
Csa09g097740.1	3.50181	5.74884	6.99869	0.821416	0.41141	1	AT1G63030.2	| Integrase-type DNA-binding superfamily protein | Chr1:23367603-23368148 REVERSE LENGTH=181 | 201606
Csa10g004800.1	3.39172	5.6266	2.49785	2.25258	0.0242858	1	AT4G36430.1	| Peroxidase superfamily protein | Chr4:17204648-17205917 REVERSE LENGTH=331 | 201606
Csa09g050610.1	3.52332	5.41886	4.59399	1.17956	0.238177	1	AT3G48520.1	| cytochrome P450%2C family 94%2C subfamily B%2C polypeptide 3 | Chr3:17975104-17976624 REVERSE LENGTH=506 | 201606
Csa18g035290.1	1.87839	5.40255	7.00024	0.771766	0.440253	1	AT5G61890.1	| Integrase-type DNA-binding superfamily protein | Chr5:24852639-24853744 REVERSE LENGTH=248 | 201606
Csa06g047750.1	2.38739	5.31762	7.00068	0.759586	0.447502	1	AT2G41800.1	| imidazolonepropionase (Protein of unknown function%2C DUF642) | Chr2:17436671-17438005 REVERSE LENGTH=370 | 201606
Csa10g011160.1	10.853	5.30289	2.07722	2.55288	0.0106836	1	AT4G31370.1	| FASCICLIN-like arabinogalactan protein 5 precursor | Chr4:15223838-15224674 REVERSE LENGTH=278 | 201606
Csa20g012680.1	18.4463	5.30005	2.72705	1.94351	0.0519545	1	AT5G09530.1	| hydroxyproline-rich glycoprotein family protein | Chr5:2960080-2961192 REVERSE LENGTH=370 | 201606
Csa06g022330.1	2.85056	5.27777	2.97544	1.77378	0.0761004	1	AT3G48520.1	| cytochrome P450%2C family 94%2C subfamily B%2C polypeptide 3 | Chr3:17975104-17976624 REVERSE LENGTH=506 | 201606
Csa02g057630.2	3.81842	5.26881	2.4973	2.1098	0.0348753	1	AT5G55180.1	| O-Glycosyl hydrolases family 17 protein | Chr5:22388834-22390550 FORWARD LENGTH=460 | 201606
Csa05g021630.1	2.12929	5.19874	2.13408	2.43606	0.0148481	1	AT2G33720.1	| AP2/B3-like transcriptional factor family protein | Chr2:14263776-14264989 FORWARD LENGTH=326 | 201606
Csa20g039280.1	2.95154	5.18303	4.07212	1.27281	0.203085	1	AT5G24080.2	| Protein kinase superfamily protein | Chr5:8139334-8142391 REVERSE LENGTH=872 | 201606
Csa11g023560.1	2.78765	5.172	2.04847	2.52481	0.0115762	1	AT4G22680.1	| myb domain protein 85 | Chr4:11922789-11924080 REVERSE LENGTH=266 | 201606
Csa16g027300.1	1.76365	5.14808	2.55166	2.01754	0.043639	1	AT1G67440.2	| Minichromosome maintenance (MCM2/3/5) family protein | Chr1:25263905-25265722 REVERSE LENGTH=490 | 201606
Csa16g020240.1	1.62105	5.13565	3.24291	1.58365	0.113273	1	AT1G54540.1	| Late embryogenesis abundant (LEA) hydroxyproline-rich glycoprotein family | Chr1:20367702-20368421 REVERSE LENGTH=239 | 201606
Csa17g060960.1	2.29298	5.09598	2.01855	2.52457	0.0115841	1	AT1G31430.2	| Pentatricopeptide repeat (PPR-like) superfamily protein | Chr1:11254025-11255737 REVERSE LENGTH=570 | 201606
Csa17g003630.1	2.91288	5.09042	1.94877	2.61213	0.00899811	1	AT5G38700.1	| cotton fiber protein | Chr5:15489690-15490238 FORWARD LENGTH=182 | 201606
Csa12g082550.1	5.5429	5.07754	1.89944	2.67317	0.00751375	1	AT5G38865.3	| hypothetical protein | Chr5:15561913-15562730 REVERSE LENGTH=242 | 201606
Csa15g017280.1	5.98309	5.07222	1.90445	2.66335	0.00773675	1	AT3G13227.1	| serine-rich protein-like protein | Chr3:4258028-4258363 FORWARD LENGTH=111 | 201606
Csa10g041160.1	3.36391	5.03134	2.05013	2.45415	0.0141218	1	AT5G37670.1	| HSP20-like chaperones superfamily protein | Chr5:14969035-14969448 FORWARD LENGTH=137 | 201606
Csa14g018160.1	4.73226	5.01003	2.11415	2.36977	0.0177994	1	AT1G15010.1	| mediator of RNA polymerase II transcription subunit | Chr1:5171215-5171643 FORWARD LENGTH=142 | 201606
Csa10g009840.2	1.818	4.9831	2.09365	2.38011	0.0173076	1	AT4G32560.4	| paramyosin-like protein | Chr4:15714068-15716035 FORWARD LENGTH=281 | 201606
Csa10g024960.1	2.85806	4.9585	1.90701	2.60014	0.00931857	1	AT4G19191.1	| Tetratricopeptide repeat (TPR)-like superfamily protein | Chr4:10496228-10498192 FORWARD LENGTH=654 | 201606
Csa08g034860.1	2.01394	4.89791	2.15441	2.27344	0.0229999	1	AT2G43100.1	| isopropylmalate isomerase 2 | Chr2:17920685-17921455 FORWARD LENGTH=256 | 201606
Csa03458s010.1	4.11725	4.86167	1.8346	2.64999	0.00804953	1	AT2G06510.1	| replication protein A 1A | Chr2:2585215-2587601 FORWARD LENGTH=640 | 201606
Csa10g027380.1	2.95116	4.86133	2.25518	2.15563	0.0311127	1	AT4G17905.2	| RING/U-box superfamily protein | Chr4:9948853-9949863 REVERSE LENGTH=336 | 201606
Csa13g031420.1	1.93682	4.8115	2.42714	1.98238	0.047437	1	AT5G25490.2	| Ran BP2/NZF zinc finger-like superfamily protein | Chr5:8876639-8877339 FORWARD LENGTH=170 | 201606
Csa05g015670.1	2.44897	4.76953	2.43857	1.95587	0.0504806	1	AT2G37925.1	| copper transporter 4 | Chr2:15870258-15870695 REVERSE LENGTH=145 | 201606
Csa17g015230.1	2.4625	4.7524	2.03257	2.33812	0.0193811	1	AT1G11220.2	| cotton fiber%2C putative (DUF761) | Chr1:3760022-3761210 REVERSE LENGTH=325 | 201606
Csa18g025790.1	2.18312	4.74898	2.85151	1.66543	0.0958274	1	AT5G54510.1	| Auxin-responsive GH3 family protein | Chr5:22131321-22133564 REVERSE LENGTH=612 | 201606
Csa11g052120.1	2.4755	4.72785	2.34615	2.01515	0.0438891	1	AT5G38300.1	| homeobox Hox-B3-like protein | Chr5:15306022-15306813 FORWARD LENGTH=263 | 201606
Csa02g026000.1	1.43203	4.69475	2.72675	1.72174	0.0851171	1	AT4G10630.1	| Glutaredoxin family protein | Chr4:6566625-6567629 REVERSE LENGTH=334 | 201606
Csa06g006120.1	1.92874	4.66884	2.05655	2.27023	0.0231938	1	AT3G26330.1	| cytochrome P450%2C family 71%2C subfamily B%2C polypeptide 37 | Chr3:9646873-9648536 REVERSE LENGTH=500 | 201606
Csa03g027550.1	1.47453	4.66809	2.04539	2.28225	0.0224747	1	AT1G23730.2	| beta carbonic anhydrase 3 | Chr1:8395965-8398014 FORWARD LENGTH=258 | 201606
Csa14g043290.1	4.01666	4.66556	1.9194	2.43073	0.0150682	1	AT1G33340.1	| ENTH/ANTH/VHS superfamily protein | Chr1:12087628-12088752 FORWARD LENGTH=374 | 201606
Csa02g008200.1	3.38339	4.64672	1.86275	2.49455	0.0126118	1	AT4G03570.1	| Cystatin/monellin superfamily protein | Chr4:1590413-1594105 REVERSE LENGTH=347 | 201606
Csa12g079450.1	2.98923	4.64567	1.94376	2.39005	0.0168463	1	AT5G26190.1	| Cysteine/Histidine-rich C1 domain family protein | Chr5:9153628-9155298 REVERSE LENGTH=556 | 201606
Csa07g023680.1	3.50475	4.64185	1.72985	2.68339	0.00728803	1	AT1G54790.3	| GDSL-like Lipase/Acylhydrolase superfamily protein | Chr1:20441124-20442634 REVERSE LENGTH=383 | 201606
Csa13g011040.1	2.48751	4.63588	1.76389	2.62821	0.00858362	1	AT5G09380.2	| RNA polymerase III RPC4 | Chr5:2911313-2913136 REVERSE LENGTH=272 | 201606
Csa06g030200.1	1.84052	4.62867	2.20063	2.10334	0.035436	1	AT3G55560.1	| AT-hook protein of GA feedback 2 | Chr3:20604904-20605836 REVERSE LENGTH=310 | 201606
Csa06g005840.1	2.79975	4.6103	2.04481	2.25464	0.0241561	1	AT3G26160.1	| cytochrome P450%2C family 71%2C subfamily B%2C polypeptide 17 | Chr3:9568280-9569871 REVERSE LENGTH=502 | 201606
Csa09g004680.1	5.60216	4.60438	1.72832	2.66409	0.0077198	1	AT2G02360.1	| phloem protein 2-B10 | Chr2:619699-620736 REVERSE LENGTH=272 | 201606
Csa12g026220.1	1.58662	4.5751	7.00585	0.653039	0.513731	1	AT1G29850.1	| double-stranded DNA-binding family protein | Chr1:10447866-10449630 FORWARD LENGTH=129 | 201606
Csa11g098720.1	2.52456	4.57155	7.00588	0.65253	0.51406	1	AT5G61890.1	| Integrase-type DNA-binding superfamily protein | Chr5:24852639-24853744 REVERSE LENGTH=248 | 201606
Csa01g025840.1	12.9727	4.56312	2.89487	1.57628	0.114962	1	AT3G22620.1	| Bifunctional inhibitor/lipid-transfer protein/seed storage 2S albumin superfamily protein | Chr3:8008615-8009415 FORWARD LENGTH=203 | 201606
Csa10g010120.1	3.06421	4.53026	1.7359	2.60974	0.00906099	1	AT4G32342.1	| hypothetical protein | Chr4:15615184-15616200 REVERSE LENGTH=161 | 201606
Csa17g033930.1	1.35535	4.53017	2.58292	1.7539	0.0794481	1	AT1G26840.1	| origin recognition complex protein 6 | Chr1:9298822-9300603 FORWARD LENGTH=284 | 201606
Csa05g009840.1	1.88517	4.5179	3.10881	1.45326	0.146152	1	AT2G41810.1	| imidazolonepropionase (Protein of unknown function%2C DUF642) | Chr2:17439414-17441296 REVERSE LENGTH=370 | 201606
Csa10g037360.1	1.43959	4.49805	2.59544	1.73306	0.0830846	1	AT1G52950.1	| Nucleic acid-binding%2C OB-fold-like protein | Chr1:19725483-19728007 FORWARD LENGTH=566 | 201606
Csa17g094430.1	1.80681	4.49804	2.53849	1.77194	0.0764053	1	AT1G53920.1	| GDSL-motif lipase 5 | Chr1:20137725-20139637 FORWARD LENGTH=385 | 201606
Csa12g009320.1	9.03629	4.46678	1.82993	2.44095	0.0146485	1	AT4G34320.2	| transmembrane protein%2C putative (DUF677) | Chr4:16422436-16423824 FORWARD LENGTH=374 | 201606
Csa08g056570.1	1.47102	4.45596	2.75182	1.61928	0.105388	1	AT5G07860.1	| HXXXD-type acyl-transferase family protein | Chr5:2511449-2512976 FORWARD LENGTH=454 | 201606
Csa10g007350.1	2.9864	4.44362	2.13405	2.08225	0.0373196	1	AT4G34790.1	| SAUR-like auxin-responsive protein family | Chr4:16594539-16594865 FORWARD LENGTH=108 | 201606
Csa13g014240.1	1.96369	4.43062	4.6817	0.94637	0.34396	1	AT5G11420.1	| transmembrane protein%2C putative (Protein of unknown function%2C DUF642) | Chr5:3644655-3646991 FORWARD LENGTH=366 | 201606
Csa02g065070.1	1.80578	4.42479	2.5231	1.75371	0.0794801	1	AT5G59360.1	| hypothetical protein | Chr5:23945595-23946059 REVERSE LENGTH=154 | 201606
Csa14g002260.1	2.88374	4.41733	2.02672	2.17955	0.029291	1	AT2G41610.1	| transmembrane protein | Chr2:17347181-17348113 FORWARD LENGTH=310 | 201606
Csa06g028100.1	1.47159	4.4022	2.84834	1.54553	0.122218	1	AT3G53640.1	| Protein kinase superfamily protein | Chr3:19887007-19888935 REVERSE LENGTH=642 | 201606
Csa12g074230.1	3.65018	4.39469	1.91751	2.29187	0.021913	1	AT5G36800.2	| transmembrane protein | Chr5:14484791-14485447 REVERSE LENGTH=218 | 201606
Csa19g027830.1	4.34747	4.3822	1.83069	2.39375	0.0166773	1	AT3G20040.1	| Hexokinase | Chr3:6995317-6998064 FORWARD LENGTH=502 | 201606
Csa09g085180.1	2.70965	4.37323	2.31147	1.89197	0.0584953	1	AT1G78390.1	| nine-cis-epoxycarotenoid dioxygenase 9 | Chr1:29490895-29492868 REVERSE LENGTH=657 | 201606
Csa15g038250.1	12.3186	4.36525	2.40604	1.81429	0.0696331	1	AT3G22620.1	| Bifunctional inhibitor/lipid-transfer protein/seed storage 2S albumin superfamily protein | Chr3:8008615-8009415 FORWARD LENGTH=203 | 201606
Csa17g015060.1	3.70622	4.3604	2.25427	1.93429	0.0530781	1	AT1G11112.1	| hypothetical protein | Chr1:3713220-3713456 REVERSE LENGTH=78 | 201606
Csa01g034840.1	17.9131	4.35711	1.6241	2.68278	0.00730134	1	AT2G16060.1	| hemoglobin 1 | Chr2:6982782-6983522 REVERSE LENGTH=160 | 201606
Csa04g046500.1	6.52534	4.35442	1.7395	2.50327	0.0123053	1	AT2G43060.1	| ILI1 binding bHLH 1 | Chr2:17909247-17909717 FORWARD LENGTH=156 | 201606
Csa18g038440.1	2.02577	4.32655	2.22255	1.94667	0.0515749	1	AT5G64750.1	| Integrase-type DNA-binding superfamily protein | Chr5:25891679-25893656 FORWARD LENGTH=391 | 201606
Csa05g021180.1	3.31557	4.32623	2.04431	2.11623	0.0343254	1	AT2G34140.1	| Dof-type zinc finger DNA-binding family protein | Chr2:14414188-14414700 REVERSE LENGTH=170 | 201606
Csa07g010830.1	1.62134	4.32581	2.16217	2.00068	0.0454266	1	AT2G31980.1	| PHYTOCYSTATIN 2 | Chr2:13609246-13609770 REVERSE LENGTH=147 | 201606
Csa07g002040.1	2.16402	4.32375	2.36353	1.82936	0.0673459	1	AT3G62640.1	| DUF3511 domain protein (DUF3511) | Chr3:23166511-23166843 REVERSE LENGTH=110 | 201606
Csa17g016090.1	2.92966	4.32353	2.23224	1.93686	0.0527628	1	AT1G12290.4	| Disease resistance protein (CC-NBS-LRR class) family | Chr1:4178593-4181121 REVERSE LENGTH=842 | 201606
Csa04g060620.1	1.8503	4.32148	2.36572	1.82671	0.067744	1	AT2G36660.1	| poly(A) binding protein 7 | Chr2:15361476-15364398 REVERSE LENGTH=609 | 201606
Csa12g085470.1	1.72621	4.30373	3.436	1.25254	0.210372	1	AT5G38300.1	| homeobox Hox-B3-like protein | Chr5:15306022-15306813 FORWARD LENGTH=263 | 201606
Csa13g002450.1	4.7846	4.26923	1.91237	2.23243	0.0255864	1	AT5G02550.1	| hypothetical protein | Chr5:573247-573477 REVERSE LENGTH=76 | 201606
Csa16g053690.1	3.02517	4.25239	2.09439	2.03037	0.0423188	1	AT1G61950.1	| calcium-dependent protein kinase 19 | Chr1:22899417-22901941 FORWARD LENGTH=551 | 201606
Csa06g049430.1	1.95075	4.25174	2.09943	2.02519	0.0428479	1	AT2G43230.1	| Protein kinase superfamily protein | Chr2:17966475-17968446 FORWARD LENGTH=406 | 201606
Csa18g038170.1	5.97556	4.25126	1.57949	2.69153	0.0071125	1	AT5G64520.5	| homolog of X-ray repair cross complementing 2 (XRCC2) | Chr5:25788069-25790199 FORWARD LENGTH=342 | 201606
Csa07g010480.1	4.59714	4.24337	1.83558	2.31174	0.0207922	1	AT2G32250.7	| FAR1-related sequence 2 | Chr2:13693641-13696783 FORWARD LENGTH=766 | 201606
Csa11g043380.1	3.12366	4.23929	2.02988	2.08845	0.0367575	1	AT4G13210.2	| Pectin lyase-like superfamily protein | Chr4:7670040-7673135 FORWARD LENGTH=438 | 201606
Csa17g064760.1	1.85049	4.23471	1.9263	2.19836	0.0279234	1	AT1G33330.3	| Class I peptide chain release factor | Chr1:12084968-12086238 FORWARD LENGTH=257 | 201606
Csa08g023820.1	1.63331	4.22559	1.92162	2.19897	0.0278799	1	AT3G25910.1	| MAP kinase kinase kinase%2C putative (DUF1644) | Chr3:9489836-9490954 FORWARD LENGTH=372 | 201606
Csa04g015930.1	1.83863	4.21423	2.15161	1.95863	0.0501556	1	AT3G27840.1	| ribosomal protein L12-B | Chr3:10323354-10323935 FORWARD LENGTH=193 | 201606
Csa06g004510.1	6.07439	4.20293	1.7258	2.43535	0.0148774	1	AT4G16015.2	| Cysteine/Histidine-rich C1 domain family protein | Chr4:9073202-9074809 FORWARD LENGTH=509 | 201606
Csa02g067010.1	1.84637	4.20161	2.13722	1.96593	0.0493072	1	AT5G60130.3	| AP2/B3-like transcriptional factor family protein | Chr5:24211871-24212958 REVERSE LENGTH=300 | 201606
Csa03g046700.1	2.04802	4.19906	2.19631	1.91187	0.0558927	1	AT1G43780.1	| serine carboxypeptidase-like 44 | Chr1:16563811-16567399 FORWARD LENGTH=479 | 201606
Csa27836s010.1	2.60932	4.1937	1.74157	2.40799	0.0160405	1	AT2G43770.1	| Transducin/WD40 repeat-like superfamily protein | Chr2:18134272-18135303 REVERSE LENGTH=343 | 201606
Csa16g026830.1	1.49863	4.17479	2.25408	1.8521	0.0640108	1	AT1G67070.2	| Mannose-6-phosphate isomerase%2C type I | Chr1:25042324-25044412 FORWARD LENGTH=441 | 201606
Csa16g055480.1	3.13622	4.15275	2.41902	1.7167	0.0860333	1	AT1G62770.1	| Plant invertase/pectin methylesterase inhibitor superfamily protein | Chr1:23246085-23246836 REVERSE LENGTH=204 | 201606
Csa06g009870.1	4.81528	4.13161	1.79065	2.30732	0.0210367	1	AT3G28630.1	| actin cross-linking protein%2C putative (DUF569) | Chr3:10729065-10730564 FORWARD LENGTH=335 | 201606
Csa16399s010.1	1.45205	4.12543	2.47082	1.66966	0.0949868	1	AT1G55020.1	| lipoxygenase 1 | Chr1:20525798-20530143 FORWARD LENGTH=859 | 201606
Csa11g103200.1	4.34972	4.11945	2.18633	1.88418	0.05954	1	AT5G65920.2	| ARM repeat superfamily protein | Chr5:26364323-26365657 REVERSE LENGTH=444 | 201606
Csa12g030570.1	2.44275	4.11512	2.05816	1.99942	0.0455628	1	AT4G23870.1	| hypothetical protein | Chr4:12414409-12414759 FORWARD LENGTH=116 | 201606
Csa05g079860.1	3.57314	4.11066	1.96124	2.09595	0.0360867	1	AT1G67040.2	| DnaA initiator-associating protein | Chr1:25019105-25021922 REVERSE LENGTH=828 | 201606
Csa03g011650.1	2.23854	4.107	2.28391	1.79823	0.0721406	1	AT1G08190.1	| vacuolar protein sorting 41 | Chr1:2567652-2573142 FORWARD LENGTH=980 | 201606
Csa04g015270.1	1.4107	4.09757	2.63808	1.55324	0.120366	1	AT5G40730.1	| arabinogalactan protein 24 | Chr5:16301153-16301362 FORWARD LENGTH=69 | 201606
Csa12g017780.1	2.39076	4.0974	2.62085	1.56339	0.117962	1	AT4G29620.1	| Cytidine/deoxycytidylate deaminase family protein | Chr4:14519892-14520905 FORWARD LENGTH=337 | 201606
Csa05g086320.1	1.44103	4.09399	2.44377	1.67528	0.0938795	1	AT1G69588.1	| CLAVATA3/ESR-RELATED 45 | Chr1:26178150-26178524 FORWARD LENGTH=124 | 201606
Csa15g009800.1	2.55449	4.09215	2.29607	1.78224	0.0747099	1	AT3G08500.1	| myb domain protein 83 | Chr3:2576958-2578072 REVERSE LENGTH=343 | 201606
Csa10g030040.1	1.67819	4.09051	2.19333	1.86498	0.062184	1	AT4G15910.1	| drought-induced 21 | Chr4:9028657-9029269 FORWARD LENGTH=104 | 201606
Csa07g060770.2	1.48891	4.07673	2.13932	1.90562	0.0566997	1	AT2G27170.2	| Structural maintenance of chromosomes (SMC) family protein | Chr2:11609319-11617064 REVERSE LENGTH=1204 | 201606
Csa10g008940.1	3.63588	4.0764	1.69609	2.4034	0.0162432	1	AT4G33270.1	| Transducin family protein / WD-40 repeat family protein | Chr4:16044545-16046590 REVERSE LENGTH=457 | 201606
Csa02g062270.1	2.1123	4.07482	2.12194	1.92033	0.0548163	1	AT5G57720.1	| AP2/B3-like transcriptional factor family protein | Chr5:23389927-23391526 REVERSE LENGTH=300 | 201606
Csa17g099440.1	1.92943	4.06551	4.96055	0.819568	0.412462	1	AT1G02190.1	| Fatty acid hydroxylase superfamily | Chr1:415154-417796 FORWARD LENGTH=627 | 201606
Csa17g095800.1	1.69447	4.06491	2.25263	1.80452	0.0711505	1	AT1G55865.1	| ubiquitin-protein ligase | Chr1:20893943-20895393 REVERSE LENGTH=260 | 201606
Csa13g034250.1	1.58243	4.06368	2.32736	1.74605	0.0808027	1	AT5G37890.1	| Protein with RING/U-box and TRAF-like domain | Chr5:15090512-15091822 REVERSE LENGTH=286 | 201606
Csa13g031360.1	1.911	4.06219	2.13044	1.90674	0.0565549	1	AT5G25425.1	| glycine-rich protein | Chr5:8848549-8848986 FORWARD LENGTH=113 | 201606
Csa10g020810.1	3.97765	4.05867	1.96311	2.06746	0.0386904	1	AT4G22370.2	| transmembrane protein | Chr4:11810169-11811563 REVERSE LENGTH=299 | 201606
Csa09g071400.1	3.17148	4.05866	1.96251	2.0681	0.0386306	1	AT3G58770.1	| hypothetical protein | Chr3:21732520-21735183 FORWARD LENGTH=771 | 201606
Csa11g093420.1	6.16289	4.05842	1.90088	2.13502	0.0327595	1	AT5G59570.2	| Homeodomain-like superfamily protein | Chr5:24004047-24004943 FORWARD LENGTH=298 | 201606
Csa07g036340.1	3.03979	4.05757	1.8271	2.22078	0.0263661	1	AT1G69600.1	| zinc finger homeodomain 1 | Chr1:26182470-26183198 FORWARD LENGTH=242 | 201606
Csa17g094600.1	2.17474	4.05733	1.87915	2.15912	0.0308406	1	AT1G54095.1	| DUF1677 family protein%2C putative (DUF1677) | Chr1:20193271-20193723 FORWARD LENGTH=150 | 201606
Csa13g027940.1	8.17635	4.05418	1.71706	2.36111	0.0182202	1	AT5G23350.1	| GRAM domain protein/ABA-responsive-like protein | Chr5:7858545-7859201 REVERSE LENGTH=218 | 201606
Csa16g042020.1	2.52428	4.04731	1.87888	2.15411	0.0312312	1	AT1G77765.2	| transmembrane protein | Chr1:29245081-29246031 FORWARD LENGTH=172 | 201606
Csa04g015740.1	3.01016	4.04635	2.27447	1.77903	0.0752347	1	AT3G27650.1	| LOB domain-containing protein 25 | Chr3:10238731-10240346 FORWARD LENGTH=159 | 201606
Csa18g025420.1	3.24124	4.03671	1.71513	2.35358	0.0185934	1	AT4G03728.1	| hypothetical protein | Chr4:1652242-1652976 REVERSE LENGTH=141 | 201606
Csa19g040460.1	1.47861	4.03564	1.92459	2.09688	0.0360042	1	AT3G10130.1	| SOUL heme-binding family protein | Chr3:3131122-3133158 REVERSE LENGTH=309 | 201606
Csa03g037970.1	1.36842	4.03552	3.28418	1.22877	0.219157	1	AT1G33760.1	| Integrase-type DNA-binding superfamily protein | Chr1:12237944-12238498 FORWARD LENGTH=184 | 201606
Csa13g002750.1	1.43918	4.03547	2.22996	1.80965	0.0703494	1	AT5G02840.2	| LHY/CCA1-like 1 | Chr5:648794-651212 FORWARD LENGTH=293 | 201606
Csa19g011810.1	2.54196	4.03514	1.80185	2.23944	0.0251273	1	AT3G23890.1	| topoisomerase II | Chr3:8624931-8631106 FORWARD LENGTH=1473 | 201606
Csa06g046960.1	1.71087	4.03467	2.20147	1.83272	0.0668447	1	AT2G41070.4	| Basic-leucine zipper (bZIP) transcription factor family protein | Chr2:17129758-17132208 FORWARD LENGTH=271 | 201606
Csa08g018870.1	1.95175	4.03413	2.49799	1.61495	0.106322	1	AT5G24390.1	| Ypt/Rab-GAP domain of gyp1p superfamily protein | Chr5:8327004-8329238 REVERSE LENGTH=528 | 201606
Csa06g022770.1	3.89389	4.03381	1.8758	2.15044	0.0315203	1	AT3G48940.1	| Remorin family protein | Chr3:18142863-18144163 REVERSE LENGTH=175 | 201606
Csa19g005990.1	3.00051	4.03311	2.14825	1.87739	0.0604644	1	AT3G03830.1	| SAUR-like auxin-responsive protein family | Chr3:980119-980397 REVERSE LENGTH=92 | 201606
Csa15g020470.1	3.10441	4.03147	2.14263	1.88155	0.0598969	1	AT1G66235.1	| no-apical-meristem-associated carboxy-terminal domain protein | Chr1:24683006-24683931 REVERSE LENGTH=284 | 201606
Csa20g033330.1	4.19466	4.01913	1.7193	2.33765	0.0194052	1	AT5G21900.1	| RNI-like superfamily protein | Chr5:7238239-7240338 FORWARD LENGTH=544 | 201606
Csa15g071370.1	10.8366	4.01595	1.7747	2.26289	0.0236422	1	AT1G43720.1	| hypothetical protein | Chr1:16495080-16496078 FORWARD LENGTH=314 | 201606
Csa09g009730.1	1.67543	4.01157	3.37655	1.18807	0.234807	1	AT3G26270.1	| cytochrome P450%2C family 71%2C subfamily B%2C polypeptide 25 | Chr3:9627602-9629195 REVERSE LENGTH=501 | 201606
Csa10g024590.1	1.55155	4.00718	2.04449	1.95999	0.0499972	1	ATCG00680.1	| photosystem II reaction center protein B | ChrC:72371-73897 FORWARD LENGTH=508 | 201606
Csa05667s010.1	2.33225	4.00695	2.05551	1.94937	0.0512513	1	AT3G24000.1	| Tetratricopeptide repeat (TPR)-like superfamily protein | Chr3:8672774-8674675 FORWARD LENGTH=633 | 201606
Csa07g011280.1	1.76509	4.00634	2.19361	1.82637	0.0677948	1	AT1G52120.2	| Mannose-binding lectin superfamily protein | Chr1:19396200-19397857 REVERSE LENGTH=459 | 201606
Csa06g022990.1	2.77979	4.00429	2.15753	1.85596	0.0634596	1	AT3G49055.1	| ATP-binding protein | Chr3:18185166-18186968 REVERSE LENGTH=480 | 201606
Csa08g060520.1	1.62906	4.00388	2.4196	1.65477	0.0979704	1	AT5G04000.2	| hypothetical protein | Chr5:1079305-1079732 REVERSE LENGTH=118 | 201606
Csa19g010260.1	2.12959	4.00379	2.25531	1.77527	0.0758531	1	AT3G06600.3	| transmembrane protein | Chr3:2059558-2060458 REVERSE LENGTH=193 | 201606
Csa14g025300.1	2.54179	4.00366	2.05728	1.9461	0.051643	1	AT1G20030.2	| Pathogenesis-related thaumatin superfamily protein | Chr1:6945725-6947017 FORWARD LENGTH=316 | 201606
Csa09g096640.1	1.39603	4.002	2.54258	1.57399	0.115489	1	AT1G62130.2	| AAA-type ATPase family protein | Chr1:22962365-22968920 REVERSE LENGTH=1036 | 201606
Csa15g031140.1	1.79075	3.99859	2.62244	1.52476	0.12732	1	AT3G20790.1	| NAD(P)-binding Rossmann-fold superfamily protein | Chr3:7268802-7271099 FORWARD LENGTH=355 | 201606
Csa05g018620.1	5.16377	3.92835	1.70204	2.30803	0.0209974	1	AT1G31650.1	| RHO guanyl-nucleotide exchange factor 14 | Chr1:11326474-11329767 REVERSE LENGTH=576 | 201606
Csa08g062270.1	1.39229	3.90631	2.11515	1.84682	0.0647734	1	AT5G02420.1	| cyclin-dependent kinase inhibitor SMR3-like protein | Chr5:523501-523848 FORWARD LENGTH=115 | 201606
Csa10g008050.1	1.71638	3.8921	2.18573	1.78068	0.0749643	1	AT4G34160.1	| CYCLIN D3%3B1 | Chr4:16357903-16359304 FORWARD LENGTH=376 | 201606
Csa05g017390.1	1.81239	3.89201	2.0967	1.85626	0.0634167	1	AT2G36650.1	| CHUP1-like protein | Chr2:15359994-15361194 FORWARD LENGTH=373 | 201606
Csa05g035590.1	2.57228	3.89133	2.06938	1.88043	0.0600491	1	AT5G63063.1	| Plant thionin family protein | Chr5:25297420-25297900 FORWARD LENGTH=118 | 201606
Csa03676s010.1	1.99666	3.87806	2.14402	1.80878	0.070485	1	AT3G62020.1	| germin-like protein 10 | Chr3:22971443-22972192 REVERSE LENGTH=220 | 201606
Csa17g001830.1	1.54661	3.87483	2.10865	1.83759	0.0661227	1	AT1G01370.4	| Histone superfamily protein | Chr1:143773-145400 FORWARD LENGTH=178 | 201606
Csa05g052550.1	2.93353	3.87089	1.8771	2.06217	0.0391919	1	AT1G58340.1	| MATE efflux family protein | Chr1:21653162-21655117 FORWARD LENGTH=532 | 201606
Csa12g030140.1	7.41944	3.86161	1.62976	2.36944	0.0178151	1	AT4G24250.1	| Seven transmembrane MLO family protein | Chr4:12575008-12577517 REVERSE LENGTH=478 | 201606
Csa04g060810.1	2.36609	3.86039	1.95351	1.97613	0.0481396	1	AT2G43230.1	| Protein kinase superfamily protein | Chr2:17966475-17968446 FORWARD LENGTH=406 | 201606
Csa01173s010.1	3.05408	3.85693	1.80835	2.13284	0.0329376	1	AT5G47430.6	| DWNN domain%2C a CCHC-type zinc finger | Chr5:19235819-19240635 REVERSE LENGTH=905 | 201606
Csa11g024770.1	2.47827	3.85567	1.77266	2.17508	0.0296243	1	AT4G21600.1	| endonuclease 5 | Chr4:11485319-11487235 FORWARD LENGTH=296 | 201606
Csa02g076400.1	1.74819	3.84787	1.98455	1.93892	0.0525116	1	AT3G52890.4	| KCBP-interacting protein kinase | Chr3:19609150-19612032 FORWARD LENGTH=934 | 201606
Csa05g088730.1	3.54536	3.84676	1.77148	2.1715	0.0298936	1	AT1G69860.1	| Major facilitator superfamily protein | Chr1:26309628-26312174 FORWARD LENGTH=555 | 201606
Csa19g003050.1	1.44446	3.84623	1.97513	1.94733	0.0514949	1	AT3G02410.1	| alpha/beta-Hydrolases superfamily protein | Chr3:492118-494877 REVERSE LENGTH=422 | 201606
Csa11g011620.1	1.44281	3.84573	2.39579	1.60521	0.108448	1	AT4G31730.1	| glutamine dumper 1 | Chr4:15361207-15361683 FORWARD LENGTH=158 | 201606
Csa17g072850.1	1.51906	3.84492	2.22004	1.73192	0.0832878	1	AT1G47350.1	| F-box associated ubiquitination effector family protein | Chr1:17358447-17360722 REVERSE LENGTH=528 | 201606
Csa02g064740.1	1.68003	3.84252	2.5448	1.50995	0.131057	1	AT5G59270.3	| Concanavalin A-like lectin protein kinase family protein | Chr5:23911151-23913244 REVERSE LENGTH=687 | 201606
Csa05g064870.1	1.81302	3.84131	6.3332	0.606536	0.544159	1	AT1G02190.1	| Fatty acid hydroxylase superfamily | Chr1:415154-417796 FORWARD LENGTH=627 | 201606
Csa07698s010.1	1.80935	3.83277	1.96409	1.95142	0.0510068	1	AT3G15690.3	| Single hybrid motif superfamily protein | Chr3:5317750-5319383 FORWARD LENGTH=249 | 201606
Csa12g065850.1	2.16813	3.83273	1.91626	2.00012	0.0454877	1	AT2G23940.3	| transmembrane protein (DUF788) | Chr2:10184199-10185097 FORWARD LENGTH=173 | 201606
Csa16g039720.1	4.62473	3.83031	1.98769	1.92701	0.0539781	1	AT1G75720.2	| WEB family protein (DUF827) | Chr1:28434648-28435321 REVERSE LENGTH=193 | 201606
Csa12g014490.1	2.51166	3.82194	1.84078	2.07626	0.0378697	1	AT4G31730.1	| glutamine dumper 1 | Chr4:15361207-15361683 FORWARD LENGTH=158 | 201606
Csa18g026990.1	1.66776	3.80864	2.55695	1.48952	0.13635	1	AT5G55520.2	| kinesin-like protein | Chr5:22488205-22491187 REVERSE LENGTH=801 | 201606
Csa15g038240.1	13.0348	3.78705	2.17014	1.74507	0.080972	1	AT3G22600.1	| Bifunctional inhibitor/lipid-transfer protein/seed storage 2S albumin superfamily protein | Chr3:8006711-8007397 REVERSE LENGTH=170 | 201606
Csa01g029780.1	5.77706	3.74829	1.66629	2.24949	0.0244816	1	AT3G24210.1	| Ankyrin repeat family protein | Chr3:8753712-8755627 REVERSE LENGTH=607 | 201606
Csa01g030160.1	1.70118	3.71183	2.85101	1.30194	0.192938	1	AT3G23930.1	| troponin T%2C skeletal protein | Chr3:8647028-8647775 FORWARD LENGTH=224 | 201606
Csa16g018340.1	2.13249	3.70898	2.62764	1.41152	0.15809	1	AT1G58340.1	| MATE efflux family protein | Chr1:21653162-21655117 FORWARD LENGTH=532 | 201606
Csa13g054480.1	1.42211	3.70773	2.54923	1.45445	0.145822	1	AT4G02670.2	| indeterminate(ID)-domain 12 | Chr4:1176190-1178495 REVERSE LENGTH=404 | 201606
Csa03g021520.1	1.96102	3.70667	2.49215	1.48734	0.136925	1	AT1G17700.1	| prenylated RAB acceptor 1.F1 | Chr1:6089588-6090130 FORWARD LENGTH=180 | 201606
Csa05g003310.1	1.89414	3.7061	2.46169	1.50551	0.132193	1	AT2G45900.3	| Phosphatidylinositol N-acetyglucosaminlytransferase subunit P-like protein | Chr2:18886069-18888674 REVERSE LENGTH=720 | 201606
Csa17g099250.1	2.52963	3.70236	2.30184	1.60844	0.107739	1	AT1G57560.1	| myb domain protein 50 | Chr1:21316851-21317959 FORWARD LENGTH=314 | 201606
Csa08g057450.1	7.77274	3.70133	2.54832	1.45246	0.146374	1	AT5G07010.1	| sulfotransferase 2A | Chr5:2174960-2176039 REVERSE LENGTH=359 | 201606
Csa03g059320.1	3.43144	3.70091	2.25207	1.64334	0.100313	1	AT1G52315.1	| Regulator of Vps4 activity in the MVB pathway protein | Chr1:19481212-19482674 FORWARD LENGTH=347 | 201606
Csa12g010140.1	3.76316	3.69583	5.1669	0.715289	0.47443	1	AT5G09520.1	| hydroxyproline-rich glycoprotein family protein | Chr5:2958464-2958856 REVERSE LENGTH=130 | 201606
Csa10g040020.1	1.39104	3.68484	2.37053	1.55444	0.12008	1	AT5G35740.1	| Carbohydrate-binding X8 domain superfamily protein | Chr5:13910572-13911095 REVERSE LENGTH=119 | 201606
Csa04g061170.1	17.53	3.68388	2.28178	1.61447	0.106425	1	AT2G43520.1	| trypsin inhibitor protein 2 | Chr2:18068611-18069037 FORWARD LENGTH=90 | 201606
Csa04g009100.1	2.32553	3.68005	1.87507	1.96262	0.0496901	1	AT2G03520.1	| ureide permease 4 | Chr2:1069494-1071269 FORWARD LENGTH=401 | 201606
Csa10g014570.1	1.42872	3.67486	7.01697	0.523711	0.60048	1	AT4G28110.1	| myb domain protein 41 | Chr4:13968166-13969384 REVERSE LENGTH=282 | 201606
Csa11g013130.1	64.6243	3.6708	2.68771	1.36577	0.17201	1	AT4G30280.1	| xyloglucan endotransglucosylase/hydrolase 18 | Chr4:14825958-14826998 REVERSE LENGTH=282 | 201606
Csa19g017080.1	1.5225	3.6705	3.05951	1.1997	0.230255	1	AT3G12880.1	| Plant invertase/pectin methylesterase inhibitor superfamily protein | Chr3:4095563-4096102 FORWARD LENGTH=179 | 201606
Csa20g074730.1	3.56149	3.67036	2.63123	1.39492	0.16304	1	AT1G66100.1	| Plant thionin | Chr1:24605876-24606473 REVERSE LENGTH=134 | 201606
Csa06g050520.1	1.60968	3.66954	2.53901	1.44527	0.148383	1	AT2G44190.1	| ENDOSPERM DEFECTIVE protein (DUF566) | Chr2:18272346-18274332 FORWARD LENGTH=474 | 201606
Csa06g002290.1	1.85527	3.66928	2.51296	1.46014	0.144251	1	AT3G62850.1	| zinc finger protein-like protein | Chr3:23237487-23239155 REVERSE LENGTH=472 | 201606
Csa12g053670.1	3.69775	3.66717	1.77751	2.0631	0.0391033	1	AT4G15890.1	| binding protein | Chr4:9017453-9022745 FORWARD LENGTH=1314 | 201606
Csa08g060670.1	1.7454	3.66682	2.49617	1.46898	0.141839	1	AT5G03795.1	| Exostosin family protein | Chr5:1007554-1010373 REVERSE LENGTH=518 | 201606
Csa14g006250.1	2.13688	3.66622	2.43868	1.50336	0.132746	1	AT1G05005.1	| PPR containing protein | Chr1:1429048-1430056 FORWARD LENGTH=227 | 201606
Csa09g078600.1	1.72264	3.66554	2.23088	1.64309	0.100364	1	AT1G74020.1	| strictosidine synthase 2 | Chr1:27835289-27837277 REVERSE LENGTH=335 | 201606
Csa07g036220.1	2.08092	3.66323	2.11532	1.73176	0.0833166	1	AT1G69520.1	| S-adenosyl-L-methionine-dependent methyltransferases superfamily protein | Chr1:26128386-26129602 FORWARD LENGTH=231 | 201606
Csa15g007400.1	2.10671	3.65989	2.05802	1.77835	0.075346	1	AT3G05920.1	| Heavy metal transport/detoxification superfamily protein | Chr3:1768991-1769522 REVERSE LENGTH=126 | 201606
Csa20g021060.1	3.38451	3.65641	1.89581	1.92867	0.0537714	1	AT5G14510.1	| ARM repeat superfamily protein | Chr5:4678125-4679194 REVERSE LENGTH=327 | 201606
Csa01g007630.1	2.11672	3.6559	1.92611	1.89808	0.0576859	1	AT3G06600.3	| transmembrane protein | Chr3:2059558-2060458 REVERSE LENGTH=193 | 201606
Csa20g003580.1	4.8529	3.64881	1.80629	2.02006	0.0433767	1	AT5G03540.1	| exocyst subunit exo70 family protein A1 | Chr5:889606-893916 FORWARD LENGTH=638 | 201606
Csa18g028630.1	1.96959	3.64511	2.15023	1.69522	0.0900342	1	AT5G56040.1	| Leucine-rich receptor-like protein kinase family protein | Chr5:22695050-22697911 FORWARD LENGTH=953 | 201606
Csa10g042420.1	2.05979	3.64308	1.94353	1.87446	0.0608666	1	AT3G01570.1	| Oleosin family protein | Chr3:222152-222778 REVERSE LENGTH=183 | 201606
Csa08g008750.1	3.32742	3.6368	1.79223	2.02921	0.0424371	1	AT5G16570.1	| glutamine synthetase 1%3B4 | Chr5:5421898-5424523 REVERSE LENGTH=356 | 201606
Csa20g017550.1	6.77013	3.63676	1.70544	2.13245	0.0329698	1	AT5G11940.1	| Subtilase family protein | Chr5:3849283-3852417 FORWARD LENGTH=762 | 201606
Csa04g034500.1	1.38405	3.63086	2.50567	1.44906	0.147322	1	AT3G49120.1	| peroxidase CB | Chr3:18207819-18210041 FORWARD LENGTH=353 | 201606
Csa15g071340.1	2.36575	3.63082	2.44315	1.48612	0.137247	1	AT3G56530.1	| NAC domain containing protein 64 | Chr3:20948911-20950045 REVERSE LENGTH=319 | 201606
Csa09g091640.1	1.75479	3.63037	2.18079	1.6647	0.0959719	1	AT2G25460.2	| EEIG1/EHBP1 protein amino-terminal domain protein | Chr2:10833357-10835374 REVERSE LENGTH=546 | 201606
Csa13g052580.1	2.38856	3.62804	2.03373	1.78393	0.0744343	1	AT4G04745.1	| hypothetical protein | Chr4:2412863-2413303 REVERSE LENGTH=146 | 201606
Csa13g017470.1	3.23569	3.62771	1.87736	1.93234	0.0533171	1	AT5G14650.1	| Pectin lyase-like superfamily protein | Chr5:4724509-4726328 FORWARD LENGTH=435 | 201606
Csa16g006780.2	1.56213	3.62707	1.99943	1.81405	0.0696696	1	AT3G59430.8	| hypothetical protein | Chr3:21964484-21966497 REVERSE LENGTH=451 | 201606
Csa14g021410.1	5.18633	3.62617	2.31306	1.56769	0.116953	1	AT1G17180.1	| glutathione S-transferase TAU 25 | Chr1:5872208-5872958 FORWARD LENGTH=221 | 201606
Csa03g014760.1	2.71376	3.62616	2.17877	1.66431	0.0960499	1	AT1G11125.1	| hypothetical protein | Chr1:3718846-3719643 FORWARD LENGTH=265 | 201606
Csa02g001860.1	7.14221	3.62566	1.75115	2.07045	0.0384106	1	AT1G45063.2	| copper ion binding / electron carrier protein | Chr1:17034068-17034886 REVERSE LENGTH=272 | 201606
Csa05g046110.1	5.37571	3.62278	1.48076	2.44658	0.0144219	1	AT1G60460.3	| hypothetical protein | Chr1:22275600-22278565 FORWARD LENGTH=473 | 201606
Csa02g059940.2	3.41282	3.61716	1.71506	2.10906	0.0349395	1	AT5G56680.1	| Class II aminoacyl-tRNA and biotin synthetases superfamily protein | Chr5:22936645-22938841 FORWARD LENGTH=572 | 201606
Csa09g094640.1	1.97136	3.61488	1.92025	1.88251	0.0597674	1	AT1G80370.1	| Cyclin A2%3B4 | Chr1:30214694-30216861 FORWARD LENGTH=461 | 201606
Csa05g013880.1	4.46125	3.61419	1.86956	1.93317	0.0532148	1	AT2G39350.1	| ABC-2 type transporter family protein | Chr2:16430174-16432396 REVERSE LENGTH=740 | 201606
Csa11g024350.1	2.85493	3.61218	2.16436	1.66894	0.0951302	1	AT4G21910.4	| MATE efflux family protein | Chr4:11625821-11629253 REVERSE LENGTH=509 | 201606
Csa17g080380.1	1.56463	3.61066	2.78408	1.29689	0.194667	1	AT1G48660.2	| Auxin-responsive GH3 family protein | Chr1:17995948-17997972 REVERSE LENGTH=576 | 201606
Csa11g014800.1	4.78675	3.60282	3.2999	1.0918	0.274923	1	AT4G28720.1	| Flavin-binding monooxygenase family protein | Chr4:14192688-14193968 FORWARD LENGTH=426 | 201606
Csa04g008280.1	2.52592	3.59971	1.92843	1.86665	0.0619504	1	AT2G02765.3	| L-aminoadipate-semialdehyde dehydrogenase-phosphopantetheinyl transferase | Chr2:776588-777719 REVERSE LENGTH=238 | 201606
Csa09g003280.1	1.96238	3.59653	2.0418	1.76145	0.0781624	1	AT1G70770.2	| transmembrane protein (Protein of unknown function DUF2359%2C transmembrane) | Chr1:26688622-26691185 REVERSE LENGTH=610 | 201606
Csa06g022100.1	1.5951	3.59414	2.21851	1.62007	0.105218	1	AT3G48300.2	| cytochrome P450%2C family 71%2C subfamily A%2C polypeptide 23 | Chr3:17885518-17887118 FORWARD LENGTH=485 | 201606
Csa09g077980.1	1.93653	3.59233	2.26547	1.58569	0.11281	1	AT1G73410.1	| myb domain protein 54 | Chr1:27601852-27603038 FORWARD LENGTH=243 | 201606
Csa17g023850.1	3.33282	3.58992	1.92054	1.86922	0.0615917	1	AT3G54180.1	| cyclin-dependent kinase B1%3B1 | Chr3:20059882-20061250 FORWARD LENGTH=309 | 201606
Csa11g037030.1	4.09193	3.58963	2.49502	1.43872	0.15023	1	AT4G14819.1	| hypothetical protein (DUF1677) | Chr4:8507365-8507679 FORWARD LENGTH=104 | 201606
Csa13g017700.1	1.64723	3.58872	2.36825	1.51534	0.129686	1	AT5G14895.1	| NHL domain protein | Chr5:4821019-4821534 FORWARD LENGTH=171 | 201606
Csa17g001400.1	68.2761	3.58819	1.37488	2.60982	0.00905895	1	AT1G02610.3	| RING/FYVE/PHD zinc finger superfamily protein | Chr1:553181-555026 REVERSE LENGTH=155 | 201606
Csa07g037910.1	1.53631	3.58664	2.56333	1.39921	0.16175	1	AT1G71015.2	| plastid movement impaired protein | Chr1:26789389-26790061 REVERSE LENGTH=195 | 201606
Csa16g002560.1	2.19199	3.58636	1.91422	1.87354	0.0609938	1	AT3G62090.1	| phytochrome interacting factor 3-like 2 | Chr3:22989097-22990495 REVERSE LENGTH=346 | 201606
Csa05g089190.1	1.5843	3.58456	2.84885	1.25825	0.208303	1	AT1G70170.1	| matrix metalloproteinase | Chr1:26424005-26425141 FORWARD LENGTH=378 | 201606
Csa12g016870.1	13.9576	3.56102	2.01497	1.76728	0.0771808	1	AT4G30280.1	| xyloglucan endotransglucosylase/hydrolase 18 | Chr4:14825958-14826998 REVERSE LENGTH=282 | 201606
Csa06g045030.1	4.47231	3.53153	1.64167	2.15118	0.0314619	1	AT2G40600.1	| appr-1-p processing enzyme family protein | Chr2:16947012-16948537 REVERSE LENGTH=257 | 201606
Csa02g070820.1	2.49142	3.53	1.74559	2.02224	0.0431515	1	AT5G62790.2	| 1-deoxy-D-xylulose 5-phosphate reductoisomerase | Chr5:25214358-25217289 REVERSE LENGTH=497 | 201606
Csa04960s010.1	1.70005	3.51015	1.8692	1.87789	0.0603966	1	AT1G16710.9	| histone acetyltransferase of the CBP family 12 | Chr1:5714692-5720635 FORWARD LENGTH=1470 | 201606
Csa01g010420.1	2.81623	3.50025	1.99173	1.75739	0.0788511	1	AT1G20920.7	| P-loop containing nucleoside triphosphate hydrolases superfamily protein | Chr1:7285342-7288842 FORWARD LENGTH=1166 | 201606
Csa02g006040.1	1.85724	3.49632	2.03079	1.72165	0.0851325	1	AT4G02540.1	| Cysteine/Histidine-rich C1 domain family protein | Chr4:1117202-1119670 FORWARD LENGTH=822 | 201606
Csa20g018060.1	1.84086	3.49137	4.87912	0.715573	0.474255	1	AT5G12420.1	| O-acyltransferase (WSD1-like) family protein | Chr5:4024568-4026715 REVERSE LENGTH=480 | 201606
Csa11g007090.1	1.86237	3.46502	2.10234	1.64817	0.0993173	1	AT4G34840.5	| Phosphorylase superfamily protein | Chr4:16606299-16607455 FORWARD LENGTH=193 | 201606
Csa13g033700.1	1.57719	3.44915	2.51899	1.36926	0.170918	1	AT5G25810.1	| Integrase-type DNA-binding superfamily protein | Chr5:8986976-8987632 REVERSE LENGTH=218 | 201606
Csa17g095200.1	2.1818	3.44773	2.95217	1.16786	0.242863	1	AT1G55420.1	| Cysteine/Histidine-rich C1 domain family protein | Chr1:20691775-20693952 REVERSE LENGTH=725 | 201606
Csa01g041670.1	2.67352	3.44458	1.86855	1.84345	0.0652637	1	AT2G18540.2	| RmlC-like cupins superfamily protein | Chr2:8042382-8045020 REVERSE LENGTH=711 | 201606
Csa09g009000.1	1.80499	3.43695	2.34743	1.46413	0.143157	1	AT3G25830.1	| terpene synthase-like sequence-1%2C8-cineole | Chr3:9447545-9450316 FORWARD LENGTH=600 | 201606
Csa20g073390.1	5.99881	3.43564	1.44435	2.37868	0.0173749	1	AT5G44980.2	| F-box/RNI-like/FBD-like domains-containing protein | Chr5:18160600-18162058 FORWARD LENGTH=435 | 201606
Csa07g033380.1	11.8393	3.42367	1.2653	2.70582	0.00681356	1	AT1G24575.1	| DEAD-box ATP-dependent RNA helicase-like protein | Chr1:8711211-8711477 REVERSE LENGTH=88 | 201606
Csa07g046700.1	5.65231	3.4212	1.67838	2.0384	0.0415101	1	AT1G75260.1	| oxidoreductases%2C acting on NADH or NADPH | Chr1:28247854-28249395 FORWARD LENGTH=513 | 201606
Csa08g027540.1	1.65662	3.41357	2.28288	1.49529	0.134838	1	AT5G26800.1	| xaa-pro aminopeptidase P | Chr5:9425224-9426485 FORWARD LENGTH=112 | 201606
Csa19g028780.1	1.5557	3.4121	2.18123	1.5643	0.117747	1	AT3G20810.1	| 2-oxoglutarate (2OG) and Fe(II)-dependent oxygenase superfamily protein | Chr3:7275814-7278144 FORWARD LENGTH=418 | 201606
Csa09g061160.1	2.47566	3.40961	2.09444	1.62793	0.103539	1	AT3G52910.1	| growth-regulating factor 4 | Chr3:19616177-19618268 REVERSE LENGTH=380 | 201606
Csa03g005970.1	4.73816	3.39569	1.67542	2.02677	0.0426862	1	AT1G04650.1	| holliday junction resolvase | Chr1:1294893-1298903 REVERSE LENGTH=997 | 201606
Csa15703s010.1	1.97464	3.39082	2.20205	1.53985	0.123596	1	AT5G20970.1	| HSP20-like chaperones superfamily protein | Chr5:7123132-7124001 FORWARD LENGTH=249 | 201606
Csa11g073550.1	1.8583	3.38765	2.03891	1.66151	0.0966121	1	AT5G42340.1	| Plant U-Box 15 | Chr5:16928086-16930367 REVERSE LENGTH=660 | 201606
Csa13g031460.1	3.59345	3.37822	1.80202	1.87468	0.0608368	1	AT5G26110.3	| Protein kinase superfamily protein | Chr5:9118239-9119352 REVERSE LENGTH=226 | 201606
Csa10g021500.1	1.55933	3.37542	2.62181	1.28744	0.197941	1	AT4G21840.1	| methionine sulfoxide reductase B8 | Chr4:11587231-11588178 REVERSE LENGTH=143 | 201606
Csa03g028260.1	1.37435	3.37473	2.41749	1.39597	0.162725	1	AT1G27180.8	| disease resistance protein (TIR-NBS-LRR class) | Chr1:9441311-9445818 FORWARD LENGTH=1392 | 201606
Csa10g027590.1	13.5202	3.37123	2.60957	1.29187	0.196402	1	AT4G17760.1	| PCNA domain-containing protein | Chr4:9871820-9873257 FORWARD LENGTH=300 | 201606
Csa09g099150.1	2.03611	3.37057	2.08173	1.61912	0.10542	1	AT1G64320.2	| myosin heavy chain-like protein | Chr1:23868482-23870548 FORWARD LENGTH=623 | 201606
Csa20g042740.1	2.93539	3.36966	1.96122	1.71815	0.0857698	1	AT5G24580.4	| Heavy metal transport/detoxification superfamily protein | Chr5:8410394-8412087 REVERSE LENGTH=319 | 201606
Csa03g036030.1	4.20746	3.35703	1.84525	1.81928	0.0688685	1	AT1G31720.2	| chitin synthase%2C putative (DUF1218) | Chr1:11356169-11356960 FORWARD LENGTH=184 | 201606
Csa11g044920.1	2.57639	3.35497	2.05175	1.63518	0.102012	1	AT4G35520.4	| MUTL protein homolog 3 | Chr4:16865488-16871146 FORWARD LENGTH=1079 | 201606
Csa06g007160.1	3.00616	3.35145	1.98607	1.68748	0.0915105	1	AT5G10010.1	| myosin-H heavy protein | Chr5:3128098-3131452 FORWARD LENGTH=434 | 201606
Csa17g043110.1	1.35617	3.34623	2.81344	1.18937	0.234293	1	AT1G30160.2	| hypothetical protein (DUF295) | Chr1:10606274-10607635 FORWARD LENGTH=366 | 201606
Csa09g053240.1	2.4346	3.34275	1.83758	1.81911	0.0688952	1	AT5G50860.2	| Protein kinase superfamily protein | Chr5:20694297-20696983 REVERSE LENGTH=494 | 201606
Csa20544s010.1	1.83204	3.34058	1.88738	1.76996	0.0767339	1	AT1G11650.1	| RNA-binding (RRM/RBD/RNP motifs) family protein | Chr1:3914895-3917301 FORWARD LENGTH=306 | 201606
Csa01g010190.1	2.46716	3.33706	1.95654	1.70559	0.0880843	1	AT3G09400.1	| pol-like 3 | Chr3:2891235-2893532 REVERSE LENGTH=650 | 201606
Csa20g082070.1	1.66319	3.33344	2.18373	1.52649	0.126888	1	AT5G47590.1	| Heat shock protein HSP20/alpha crystallin family | Chr5:19297945-19299099 REVERSE LENGTH=264 | 201606
Csa10g033220.1	1.36837	3.33277	2.15794	1.54442	0.122486	1	AT4G25010.1	| Nodulin MtN3 family protein | Chr4:12854630-12856351 REVERSE LENGTH=281 | 201606
Csa15g001000.1	1.43403	3.33214	2.34648	1.42006	0.155591	1	AT3G10010.2	| demeter-like 2 | Chr3:3081999-3088195 REVERSE LENGTH=1332 | 201606
Csa06g001900.1	1.37494	3.3316	2.21829	1.50188	0.133129	1	AT2G01913.1	| hypothetical protein | Chr2:421927-422569 REVERSE LENGTH=138 | 201606
Csa10g020880.1	2.04282	3.33066	2.14687	1.5514	0.120805	1	AT4G22300.1	| carboxylesterase | Chr4:11787560-11789252 REVERSE LENGTH=262 | 201606
Csa03g024290.1	1.52852	3.32904	2.2248	1.49633	0.134567	1	AT1G20470.1	| SAUR-like auxin-responsive protein family | Chr1:7094325-7094765 FORWARD LENGTH=146 | 201606
Csa03g058930.1	1.4945	3.32887	2.30614	1.44348	0.148885	1	AT1G51960.1	| IQ-domain 27 | Chr1:19310355-19311683 FORWARD LENGTH=351 | 201606
Csa19g036240.1	1.3473	3.32843	2.55912	1.30062	0.19339	1	AT3G24360.2	| ATP-dependent caseinolytic (Clp) protease/crotonase family protein | Chr3:8839832-8842799 REVERSE LENGTH=414 | 201606
Csa08g056420.1	3.6074	3.32355	1.80195	1.84442	0.0651214	1	AT5G08005.1	| flavonoid protein | Chr5:2565829-2567140 FORWARD LENGTH=152 | 201606
Csa14g057240.1	1.60466	3.32071	3.02129	1.0991	0.271723	1	AT1G49900.1	| C2H2 type zinc finger transcription factor family | Chr1:18474108-18477643 REVERSE LENGTH=917 | 201606
Csa07g036980.1	3.84741	3.30728	1.68922	1.95788	0.0502445	1	AT1G70150.1	| zinc ion binding protein | Chr1:26416898-26419521 FORWARD LENGTH=374 | 201606
Csa10g021290.1	4.46154	3.30637	1.70901	1.93467	0.0530304	1	AT4G21980.2	| Ubiquitin-like superfamily protein | Chr4:11655868-11656809 FORWARD LENGTH=137 | 201606
Csa03g028380.1	3.13978	3.28466	1.67328	1.96301	0.0496448	1	AT1G27080.1	| nitrate transporter 1.6 | Chr1:9400664-9403789 FORWARD LENGTH=576 | 201606
Csa17g064670.1	4.03041	3.28401	1.70526	1.92582	0.0541271	1	AT1G22170.2	| Phosphoglycerate mutase family protein | Chr1:7826603-7828055 FORWARD LENGTH=334 | 201606
Csa14g010890.1	8.98658	3.26402	1.95723	1.66767	0.0953804	1	AT1G09460.1	| Carbohydrate-binding X8 domain superfamily protein | Chr1:3053901-3055090 FORWARD LENGTH=330 | 201606
Csa16g048760.1	6.10117	3.21658	1.28883	2.49574	0.0125696	1	AT1G79180.1	| myb domain protein 63 | Chr1:29786509-29787589 FORWARD LENGTH=294 | 201606
Csa11g015100.1	7.17755	3.20593	1.29129	2.48273	0.0130381	1	AT4G28560.1	| ROP-interactive CRIB motif-containing protein 7 | Chr4:14116015-14117367 REVERSE LENGTH=450 | 201606
Csa16g042120.1	2.76339	3.2018	1.92261	1.66535	0.095844	1	AT1G77860.2	| Rhomboid-related intramembrane serine protease family protein | Chr1:29282416-29284458 REVERSE LENGTH=385 | 201606
Csa17g027290.1	3.39892	3.20126	1.80815	1.77045	0.0766514	1	AT1G21360.1	| glycolipid transfer protein 2 | Chr1:7481365-7483237 FORWARD LENGTH=223 | 201606
Csa05g095180.1	6.97284	3.20015	1.51549	2.11162	0.0347191	1	AT3G62860.2	| alpha/beta-Hydrolases superfamily protein | Chr3:23239577-23241758 REVERSE LENGTH=305 | 201606
Csa08g043030.1	2.12248	3.18318	1.82191	1.74717	0.0806079	1	AT4G10930.1	| RING/U-box protein | Chr4:6705178-6710923 REVERSE LENGTH=1183 | 201606
Csa19g024440.1	1.63766	3.17995	2.42238	1.31274	0.189271	1	AT3G17360.2	| phragmoplast orienting kinesin 1 | Chr3:5936108-5946205 FORWARD LENGTH=2074 | 201606
Csa08g037440.1	5.2268	3.17782	1.44732	2.19566	0.028116	1	AT1G22710.1	| sucrose-proton symporter 2 | Chr1:8030911-8032970 REVERSE LENGTH=512 | 201606
Csa10g033240.1	2.24682	3.17775	2.02356	1.57037	0.116328	1	AT4G13600.1	| Carbohydrate-binding X8 domain superfamily protein | Chr4:7911179-7912892 REVERSE LENGTH=231 | 201606
Csa03g019950.1	2.60522	3.17293	1.86143	1.70456	0.0882757	1	AT1G16220.1	| Protein phosphatase 2C family protein | Chr1:5548653-5550553 FORWARD LENGTH=491 | 201606
Csa05g092370.1	1.50051	3.16374	2.74398	1.15298	0.248919	1	AT3G60550.1	| cyclin p3%3B2 | Chr3:22379846-22380641 FORWARD LENGTH=230 | 201606
Csa09g069580.1	9.79154	3.15796	1.5147	2.08488	0.0370802	1	AT3G57090.2	| Tetratricopeptide repeat (TPR)-like superfamily protein | Chr3:21128627-21129981 FORWARD LENGTH=170 | 201606
Csa07g064040.1	2.37078	3.13201	1.78981	1.74991	0.0801334	1	AT1G62720.1	| Pentatricopeptide repeat (PPR-like) superfamily protein | Chr1:23227574-23229031 FORWARD LENGTH=485 | 201606
Csa18g023910.1	1.49058	3.12194	2.8933	1.07903	0.280576	1	AT5G52950.1	| LIM domain protein | Chr5:21473887-21476939 REVERSE LENGTH=948 | 201606
Csa07g063750.1	2.38554	3.11942	2.73469	1.14069	0.254	1	AT1G62440.1	| leucine-rich repeat/extensin 2 | Chr1:23112933-23115293 FORWARD LENGTH=786 | 201606
Csa01g038320.1	1.40108	3.11564	2.55005	1.2218	0.221784	1	AT2G06200.2	| growth-regulating factor 6 | Chr2:2426223-2427255 FORWARD LENGTH=283 | 201606
Csa01g011160.1	3.12309	3.1093	2.3279	1.33567	0.181658	1	AT3G10320.1	| Glycosyltransferase family 61 protein | Chr3:3195441-3197111 REVERSE LENGTH=494 | 201606
Csa11g007160.1	1.58844	3.10788	2.2884	1.3581	0.174432	1	AT4G34770.1	| SAUR-like auxin-responsive protein family | Chr4:16591352-16591666 FORWARD LENGTH=104 | 201606
Csa17g013390.1	1.62101	3.10747	2.27747	1.36444	0.172429	1	AT1G09812.1	| multidrug resistance protein | Chr1:3187817-3188580 FORWARD LENGTH=128 | 201606
Csa05g035580.1	1.73119	3.09764	2.07108	1.49567	0.134741	1	AT5G51060.1	| NADPH/respiratory burst oxidase protein D | Chr5:20757484-20762175 REVERSE LENGTH=905 | 201606
Csa07g053790.1	2.39661	3.09678	2.05712	1.5054	0.132222	1	AT2G23800.1	| geranylgeranyl pyrophosphate synthase 2 | Chr2:10131619-10132749 REVERSE LENGTH=376 | 201606
Csa02302s010.1	13.6621	3.09591	1.85345	1.67035	0.0948497	1	AT1G64640.1	| early nodulin-like protein 8 | Chr1:24022482-24023151 REVERSE LENGTH=191 | 201606
Csa13g020810.1	1.86567	3.09448	2.02118	1.53103	0.125762	1	AT5G17970.1	| Disease resistance protein (TIR-NBS-LRR class) family | Chr5:5948999-5951619 REVERSE LENGTH=780 | 201606
Csa03g021570.1	2.10756	3.09059	2.00353	1.54257	0.122936	1	AT1G17750.1	| PEP1 receptor 2 | Chr1:6106656-6110008 FORWARD LENGTH=1088 | 201606
Csa16g053830.1	3.68656	3.09032	1.84891	1.67143	0.0946366	1	AT1G62045.1	| ankyrin repeat protein | Chr1:22934905-22935108 REVERSE LENGTH=67 | 201606
Csa14g008360.1	1.91088	3.08709	2.02691	1.52305	0.127746	1	AT1G06970.1	| cation/hydrogen exchanger 14 | Chr1:2138109-2140818 FORWARD LENGTH=829 | 201606
Csa13g043140.1	1.56678	3.08599	2.43287	1.26846	0.204635	1	AT4G09060.1	| hypothetical protein | Chr4:5797781-5800253 REVERSE LENGTH=341 | 201606
Csa07g034450.1	1.43133	3.08583	2.42487	1.27257	0.20317	1	AT1G02660.1	| alpha/beta-Hydrolases superfamily protein | Chr1:572187-574746 REVERSE LENGTH=713 | 201606
Csa12g050970.1	2.2128	3.08507	2.38648	1.29273	0.196104	1	AT4G16750.1	| Integrase-type DNA-binding superfamily protein | Chr4:9421121-9421660 REVERSE LENGTH=179 | 201606
Csa14g004510.1	1.77039	3.0825	2.26987	1.35801	0.174461	1	AT1G03445.1	| Serine/threonine protein phosphatase family protein | Chr1:854653-859599 REVERSE LENGTH=793 | 201606
Csa16g034770.1	1.9714	3.08222	2.54176	1.21263	0.225271	1	AT1G72140.1	| Major facilitator superfamily protein | Chr1:27141877-27144346 FORWARD LENGTH=555 | 201606
Csa12g013540.1	21.8464	3.08208	1.87063	1.64762	0.0994313	1	AT4G32480.1	| sugar phosphate exchanger%2C putative (DUF506) | Chr4:15676488-15677776 FORWARD LENGTH=287 | 201606
Csa17g014410.1	4.45176	3.082	1.96153	1.57122	0.116132	1	AT1G10640.1	| Pectin lyase-like superfamily protein | Chr1:3515478-3517807 REVERSE LENGTH=532 | 201606
Csa05g011310.1	2.09833	3.07958	2.12409	1.44983	0.147105	1	AT2G41340.1	| RNA polymerase II fifth largest subunit%2C D | Chr2:17229026-17230442 FORWARD LENGTH=218 | 201606
Csa08g007320.1	4.28053	3.07528	1.54358	1.9923	0.0463378	1	AT5G15240.1	| Transmembrane amino acid transporter family protein | Chr5:4947762-4950211 FORWARD LENGTH=423 | 201606
Csa03g037300.1	2.69921	3.07213	1.84128	1.66847	0.0952223	1	AT1G33020.1	| F-box and associated interaction domains-containing protein | Chr1:11962746-11964832 FORWARD LENGTH=548 | 201606
Csa07g064360.1	2.78204	3.07052	5.53035	0.555212	0.578749	1	AT1G63030.2	| Integrase-type DNA-binding superfamily protein | Chr1:23367603-23368148 REVERSE LENGTH=181 | 201606
Csa07g036450.1	1.44107	3.06592	3.0923	0.991469	0.321457	1	AT1G69710.2	| Regulator of chromosome condensation (RCC1) family with FYVE zinc finger domain-containing protein | Chr1:26222509-26226530 FORWARD LENGTH=1028 | 201606
Csa13g028320.1	1.79966	3.06507	2.87568	1.06586	0.286488	1	AT5G23800.2	| agenet domain protein (DOMAIN OF UNKNOWN FUNCTION 724 10) | Chr5:8022427-8024689 REVERSE LENGTH=566 | 201606
Csa17g011420.1	1.50545	3.06411	2.6922	1.13815	0.255059	1	AT1G07985.1	| Expressed protein | Chr1:2475508-2475942 FORWARD LENGTH=144 | 201606
Csa09g048720.1	2.57154	3.06376	1.74663	1.7541	0.0794139	1	AT3G48160.2	| DP-E2F-like 1 | Chr3:17783641-17785846 FORWARD LENGTH=403 | 201606
Csa18949s010.1	1.40924	3.0633	2.56724	1.19323	0.23278	1	AT1G50920.1	| Nucleolar GTP-binding protein | Chr1:18870555-18872570 FORWARD LENGTH=671 | 201606
Csa02g010980.1	2.39034	3.06275	2.4935	1.2283	0.219336	1	AT4G04972.1	| hypothetical protein | Chr4:2543512-2543971 FORWARD LENGTH=119 | 201606
Csa08g001200.1	1.5977	3.06266	2.48126	1.23431	0.217086	1	AT4G00170.1	| Plant VAMP (vesicle-associated membrane protein) family protein | Chr4:70732-72085 REVERSE LENGTH=239 | 201606
Csa03g029950.1	1.49096	3.06191	2.39445	1.27875	0.200984	1	AT1G25240.2	| ENTH/VHS/GAT family protein | Chr1:8845228-8846361 FORWARD LENGTH=377 | 201606
Csa06g039690.1	3.76677	3.0618	2.38489	1.28383	0.1992	1	AT2G37030.1	| SAUR-like auxin-responsive protein family | Chr2:15553732-15554106 FORWARD LENGTH=124 | 201606
Csa05g030430.1	1.81768	3.06161	2.36463	1.29475	0.195405	1	AT2G31035.1	| oxysterol-binding-like protein | Chr2:13208667-13208918 FORWARD LENGTH=83 | 201606
Csa19g023210.1	1.38729	3.06138	2.82315	1.08439	0.278193	1	AT3G16330.1	| Avr9/Cf-9 rapidly elicited protein | Chr3:5535263-5535880 FORWARD LENGTH=205 | 201606
Csa06g038900.1	2.08542	3.06135	2.33933	1.30864	0.190655	1	AT3G52770.1	| binding protein | Chr3:19557891-19558094 REVERSE LENGTH=67 | 201606
Csa20g046010.1	2.26581	3.06092	2.7229	1.12414	0.260955	1	AT5G24880.1	| chromo domain cec-like protein | Chr5:8552743-8554074 FORWARD LENGTH=443 | 201606
Csa03g033740.1	1.96995	3.0607	2.67794	1.14293	0.253068	1	AT1G30515.1	| GATA zinc finger protein | Chr1:10809432-10809866 REVERSE LENGTH=144 | 201606
Csa07g039960.1	1.3483	3.06038	2.25356	1.35802	0.174457	1	AT4G09420.1	| Disease resistance protein (TIR-NBS class) | Chr4:5962319-5963776 REVERSE LENGTH=457 | 201606
Csa14g038260.1	1.45695	3.06034	2.60887	1.17305	0.240776	1	AT1G30515.1	| GATA zinc finger protein | Chr1:10809432-10809866 REVERSE LENGTH=144 | 201606
Csa15g025270.1	1.66937	3.06025	2.59846	1.17772	0.238909	1	AT3G18670.2	| Ankyrin repeat family protein | Chr3:6424135-6426471 REVERSE LENGTH=653 | 201606
Csa09g069840.1	2.30535	3.05952	1.92428	1.58995	0.111846	1	AT3G57390.1	| AGAMOUS-like 18 | Chr3:21233910-21235735 FORWARD LENGTH=256 | 201606
Csa09g080110.1	1.71609	3.05916	2.43271	1.25751	0.208567	1	AT1G19770.1	| purine permease 14 | Chr1:6832426-6833702 FORWARD LENGTH=393 | 201606
Csa04g055910.1	2.64808	3.05893	2.40428	1.27228	0.203272	1	AT2G41473.1	| F-box family protein | Chr2:17294453-17294728 REVERSE LENGTH=91 | 201606
Csa18g020960.1	1.76942	3.05892	2.14529	1.42588	0.153904	1	AT2G41890.1	| curculin-like (mannose-binding) lectin family protein / PAN domain-containing protein | Chr2:17478058-17480352 REVERSE LENGTH=764 | 201606
Csa08g001320.1	1.96681	3.05891	2.24825	1.36057	0.173649	1	AT3G62850.1	| zinc finger protein-like protein | Chr3:23237487-23239155 REVERSE LENGTH=472 | 201606
Csa03g017890.1	1.55821	3.05884	2.39209	1.27873	0.200992	1	AT1G14180.1	| RING/U-box superfamily protein | Chr1:4847828-4848970 FORWARD LENGTH=348 | 201606
Csa03g026910.1	3.77148	3.05881	2.39006	1.27981	0.200613	1	AT3G52320.1	| F-box and associated interaction domains-containing protein | Chr3:19403020-19404192 REVERSE LENGTH=390 | 201606
Csa02g048920.1	4.17889	3.05805	2.09178	1.46194	0.143758	1	AT5G52680.2	| Copper transport protein family | Chr5:21365813-21366863 FORWARD LENGTH=238 | 201606
Csa10g009320.1	1.85168	3.05776	2.27337	1.34504	0.178613	1	AT4G32980.2	| homeobox protein ATH1 | Chr4:15914865-15916873 REVERSE LENGTH=473 | 201606
Csa15g002910.1	1.99882	3.05774	2.07377	1.47448	0.140352	1	AT3G03170.1	| hypothetical protein | Chr3:732066-732729 FORWARD LENGTH=156 | 201606
Csa17g090120.1	1.39351	3.05728	2.2278	1.37233	0.16996	1	AT1G30790.1	| F-box and associated interaction domains-containing protein | Chr1:10932713-10933912 FORWARD LENGTH=399 | 201606
Csa17g095530.1	1.48254	3.05655	2.07607	1.47228	0.140946	1	AT3G20630.1	| ubiquitin-specific protease 14 | Chr3:7203001-7208340 REVERSE LENGTH=797 | 201606
Csa05g091620.1	3.21296	3.05251	1.85365	1.64675	0.0996086	1	AT3G60010.1	| SKP1-like 13 | Chr3:22163094-22163558 REVERSE LENGTH=154 | 201606
Csa02g047760.1	1.50052	3.05236	1.87876	1.62467	0.104233	1	AT4G16610.1	| C2H2-like zinc finger protein | Chr4:9354568-9355182 REVERSE LENGTH=204 | 201606
Csa14g018350.1	1.43439	3.04793	2.52008	1.20946	0.226488	1	AT1G15210.1	| pleiotropic drug resistance 7 | Chr1:5231552-5236573 REVERSE LENGTH=1442 | 201606
Csa06g002740.1	2.85128	3.04476	1.79766	1.69374	0.0903147	1	AT2G02730.3	| GRIP/coiled-coil protein%2C putative (DUF1664) | Chr2:765280-767336 REVERSE LENGTH=276 | 201606
Csa05g003540.1	2.60844	3.04404	1.80752	1.68409	0.0921633	1	AT2G45730.1	| eukaryotic initiation factor 3 gamma subunit family protein | Chr2:18836519-18839123 REVERSE LENGTH=446 | 201606
Csa04g036960.1	1.59944	3.03685	2.01354	1.50821	0.1315	1	AT3G27090.3	| DCD (Development and Cell Death) domain protein | Chr3:9990020-9991407 FORWARD LENGTH=296 | 201606
Csa12g002730.1	2.35175	3.03672	2.03447	1.49264	0.135533	1	AT4G39810.1	| Polynucleotidyl transferase%2C ribonuclease H-like superfamily protein | Chr4:18474608-18475735 REVERSE LENGTH=255 | 201606
Csa05g013380.1	1.40273	3.03556	2.33331	1.30097	0.193269	1	AT2G39670.1	| Radical SAM superfamily protein | Chr2:16534303-16536986 FORWARD LENGTH=428 | 201606
Csa14g034280.1	12.0732	3.0312	1.12004	2.70632	0.00680337	1	AT1G25240.2	| ENTH/VHS/GAT family protein | Chr1:8845228-8846361 FORWARD LENGTH=377 | 201606
Csa19g021520.1	4.01363	3.03062	1.50598	2.01239	0.0441791	1	AT3G14850.2	| TRICHOME BIREFRINGENCE-LIKE 41 | Chr3:4995615-4997611 FORWARD LENGTH=356 | 201606
Csa01g041680.1	8.9454	3.03042	1.29801	2.33466	0.019561	1	AT4G36710.1	| GRAS family transcription factor | Chr4:17306060-17307520 FORWARD LENGTH=486 | 201606
Csa06g047240.1	2.29777	3.01949	2.0133	1.49977	0.133673	1	AT2G41340.1	| RNA polymerase II fifth largest subunit%2C D | Chr2:17229026-17230442 FORWARD LENGTH=218 | 201606
Csa12g007540.1	3.54413	3.01836	2.05391	1.46956	0.14168	1	AT5G54330.1	| hypothetical protein (DUF295) | Chr5:22064993-22066063 FORWARD LENGTH=356 | 201606
Csa02g044800.1	3.18494	3.01671	2.02822	1.48737	0.136918	1	AT5G51850.1	| hypothetical protein | Chr5:21079419-21081478 FORWARD LENGTH=590 | 201606
Csa14g023980.1	1.58484	3.0151	2.04261	1.4761	0.139916	1	AT1G18650.1	| plasmodesmata callose-binding protein 3 | Chr1:6419036-6420413 REVERSE LENGTH=184 | 201606
Csa08g023500.1	1.60141	3.01458	2.05937	1.46383	0.14324	1	AT2G19900.1	| NADP-malic enzyme 1 | Chr2:8592106-8595403 REVERSE LENGTH=581 | 201606
Csa07g046390.1	5.89321	3.01283	1.23707	2.43546	0.014873	1	AT3G16857.1	| response regulator 1 | Chr3:5756113-5758853 FORWARD LENGTH=669 | 201606
Csa12377s010.1	2.0192	3.01196	2.28756	1.31667	0.187949	1	AT1G54060.1	| 6B-interacting protein 1-like 1 | Chr1:20180972-20182123 FORWARD LENGTH=383 | 201606
Csa20096s010.1	1.57424	3.01138	2.42593	1.24133	0.214484	1	AT2G15890.1	| maternal effect embryo arrest 14 | Chr2:6921196-6921978 REVERSE LENGTH=203 | 201606
Csa15g030640.1	1.52239	3.00997	2.31756	1.29877	0.194024	1	AT3G20450.1	| B-cell receptor-associated protein 31-like protein | Chr3:7130723-7131239 REVERSE LENGTH=137 | 201606
Csa11g012300.1	1.38187	3.00948	2.59117	1.16144	0.245465	1	AT4G31020.2	| alpha/beta-Hydrolases superfamily protein | Chr4:15108832-15110079 REVERSE LENGTH=294 | 201606
Csa10g043320.1	5.32076	3.00881	1.45904	2.06218	0.0391903	1	AT5G38300.1	| homeobox Hox-B3-like protein | Chr5:15306022-15306813 FORWARD LENGTH=263 | 201606
Csa16g031860.1	1.85774	3.00863	2.51872	1.1945	0.232281	1	AT1G70260.1	| nodulin MtN21 /EamA-like transporter family protein | Chr1:26457067-26459338 REVERSE LENGTH=375 | 201606
Csa17g011490.1	1.51133	3.00846	2.69772	1.11518	0.264771	1	AT1G08050.1	| Zinc finger (C3HC4-type RING finger) family protein | Chr1:2499088-2501311 REVERSE LENGTH=641 | 201606
Csa20g073410.1	2.53583	3.00771	2.28291	1.31749	0.187676	1	AT5G44970.1	| Protein with RNI-like/FBD-like domain | Chr5:18155837-18157340 FORWARD LENGTH=389 | 201606
Csa11g059860.1	1.4541	3.00744	2.82561	1.06435	0.287171	1	AT5G41315.3	| basic helix-loop-helix (bHLH) DNA-binding superfamily protein | Chr5:16529298-16532866 FORWARD LENGTH=642 | 201606
Csa16g015310.1	1.45937	3.00707	2.8771	1.04517	0.295944	1	AT3G61340.1	| F-box and associated interaction domains-containing protein | Chr3:22701215-22702447 REVERSE LENGTH=410 | 201606
Csa17g042370.1	1.65621	3.00635	2.57252	1.16864	0.242548	1	AT1G29450.2	| SAUR-like auxin-responsive protein family | Chr1:10305981-10306406 REVERSE LENGTH=141 | 201606
Csa03g039240.1	2.02381	3.00632	2.35563	1.27622	0.201876	1	AT1G35830.1	| VQ motif-containing protein | Chr1:13321214-13322122 REVERSE LENGTH=302 | 201606
Csa16g039650.1	1.34806	3.00592	2.61108	1.15122	0.249641	1	AT2G24960.1	| Myb/SANT-like DNA-binding domain protein | Chr2:10617263-10620034 FORWARD LENGTH=797 | 201606
Csa04g059310.1	1.38514	3.00492	2.4396	1.23173	0.218051	1	AT2G42720.1	| FBD%2C F-box%2C Skp2-like and Leucine Rich Repeat domains containing protein | Chr2:17785653-17787211 FORWARD LENGTH=443 | 201606
Csa12g062940.1	1.73098	3.0047	2.73408	1.09898	0.271777	1	AT4G13600.1	| Carbohydrate-binding X8 domain superfamily protein | Chr4:7911179-7912892 REVERSE LENGTH=231 | 201606
Csa13g055330.1	6.12433	3.00447	3.3807	0.888712	0.374158	1	AT4G01950.1	| glycerol-3-phosphate acyltransferase 3 | Chr4:844597-846710 REVERSE LENGTH=520 | 201606
Csa04g002690.1	1.36568	3.00425	2.78879	1.07726	0.281365	1	AT3G45960.2	| expansin-like A3 | Chr3:16892826-16893789 FORWARD LENGTH=263 | 201606
Csa07g038780.1	1.434	3.00365	2.52837	1.18798	0.234842	1	AT1G71866.2	| EPIDERMAL PATTERNING FACTOR-like protein | Chr1:27030682-27031200 REVERSE LENGTH=136 | 201606
Csa10g004290.1	2.60158	3.00105	2.75921	1.08765	0.27675	1	AT4G37240.1	| HTH-type transcriptional regulator | Chr4:17524546-17525052 FORWARD LENGTH=168 | 201606
Csa17g014280.1	104.474	2.99906	2.99491	1.00138	0.316641	1	AT1G10550.1	| xyloglucan:xyloglucosyl transferase 33 | Chr1:3479257-3480957 REVERSE LENGTH=310 | 201606
Csa10g001880.1	1.42717	2.9965	3.45449	0.867422	0.385711	1	AT4G39130.1	| Dehydrin family protein | Chr4:18228183-18228844 REVERSE LENGTH=151 | 201606
Csa13g017340.1	5.70011	2.98406	1.38715	2.15122	0.0314587	1	AT5G14510.1	| ARM repeat superfamily protein | Chr5:4678125-4679194 REVERSE LENGTH=327 | 201606
Csa01g016730.1	3.68593	2.97636	2.69374	1.10492	0.269196	1	AT1G54030.1	| GDSL-like Lipase/Acylhydrolase superfamily protein | Chr1:20167685-20169476 FORWARD LENGTH=417 | 201606
Csa03g018810.1	6.0983	2.96393	1.34253	2.20772	0.027264	1	AT1G15010.1	| mediator of RNA polymerase II transcription subunit | Chr1:5171215-5171643 FORWARD LENGTH=142 | 201606
Csa16g036180.1	2.07387	2.9352	2.19222	1.33892	0.180598	1	AT3G18610.2	| nucleolin like 2 | Chr3:6404270-6407822 REVERSE LENGTH=576 | 201606
Csa11g065590.1	2.10113	2.92703	1.87993	1.55699	0.119473	1	AT3G06600.3	| transmembrane protein | Chr3:2059558-2060458 REVERSE LENGTH=193 | 201606
Csa08g052570.1	5.98849	2.92281	1.63271	1.79016	0.0734287	1	AT4G01950.1	| glycerol-3-phosphate acyltransferase 3 | Chr4:844597-846710 REVERSE LENGTH=520 | 201606
Csa08g014250.1	2.49235	2.92226	1.67121	1.74859	0.0803611	1	AT5G20420.1	| chromatin remodeling 42 | Chr5:6899015-6903266 REVERSE LENGTH=1261 | 201606
Csa16g037780.1	2.65839	2.92075	1.73385	1.68455	0.0920753	1	AT1G73890.1	| Bifunctional inhibitor/lipid-transfer protein/seed storage 2S albumin superfamily protein | Chr1:27787903-27788658 REVERSE LENGTH=193 | 201606
Csa07g001860.1	3.44628	2.9092	1.79791	1.6181	0.105641	1	AT5G45570.2	| Ulp1 protease family protein | Chr5:18472301-18475574 FORWARD LENGTH=921 | 201606
Csa07g064020.1	3.75082	2.90709	1.90925	1.52263	0.127851	1	AT1G62700.2	| NAC (No apical meristem) domain transcriptional regulator superfamily protein | Chr1:23216218-23217916 REVERSE LENGTH=394 | 201606
Csa00517s030.1	3.8595	2.90151	1.77076	1.63857	0.101304	1	AT1G67470.1	| Protein kinase superfamily protein | Chr1:25272247-25273416 FORWARD LENGTH=389 | 201606
Csa01g008990.1	4.73435	2.89954	1.7866	1.62293	0.104604	1	AT3G10920.1	| manganese superoxide dismutase 1 | Chr3:3418015-3419581 FORWARD LENGTH=231 | 201606
Csa01g001540.1	1.64159	2.89816	2.54407	1.13918	0.254626	1	AT3G01030.1	| C2H2 and C2HC zinc fingers superfamily protein | Chr3:6657-7772 FORWARD LENGTH=371 | 201606
Csa17g010510.1	3.91893	2.89684	2.05107	1.41235	0.157846	1	AT1G07130.1	| Nucleic acid-binding%2C OB-fold-like protein | Chr1:2187928-2188410 FORWARD LENGTH=160 | 201606
Csa03g032410.1	5.36512	2.89537	1.40132	2.06617	0.0388126	1	AT1G29200.2	| O-fucosyltransferase family protein | Chr1:10208002-10210488 FORWARD LENGTH=611 | 201606
Csa16g016370.1	3.57935	2.89263	1.45618	1.98646	0.0469825	1	AT1G07730.2	| Disease resistance-responsive (dirigent-like protein) family protein | Chr1:2397527-2398696 REVERSE LENGTH=389 | 201606
Csa06g051300.1	12.5542	2.88916	1.38113	2.09189	0.0364488	1	AT2G44910.1	| homeobox-leucine zipper protein 4 | Chr2:18517887-18519525 REVERSE LENGTH=318 | 201606
Csa18g011120.1	1.9375	2.87108	2.2411	1.2811	0.200157	1	AT5G42800.1	| dihydroflavonol 4-reductase | Chr5:17164296-17165864 REVERSE LENGTH=382 | 201606
Csa14g044160.1	4.57719	2.85357	1.5036	1.89783	0.0577192	1	AT2G43590.1	| Chitinase family protein | Chr2:18081592-18082749 REVERSE LENGTH=264 | 201606
Csa13g003920.1	3.98556	2.85301	1.33895	2.13079	0.0331063	1	AT5G04000.1	| hypothetical protein | Chr5:1079305-1079732 REVERSE LENGTH=116 | 201606
Csa07g030580.1	3.87551	2.84963	1.56808	1.81727	0.0691757	1	AT1G66400.1	| calmodulin like 23 | Chr1:24770856-24771329 REVERSE LENGTH=157 | 201606
Csa16g045370.1	3.5126	2.82803	1.66191	1.70168	0.0888152	1	AT2G23690.1	| HTH-type transcriptional regulator | Chr2:10072297-10072788 FORWARD LENGTH=163 | 201606
Csa14g061630.1	2.91792	2.82359	2.18309	1.2934	0.195874	1	AT1G52340.1	| NAD(P)-binding Rossmann-fold superfamily protein | Chr1:19489997-19491527 REVERSE LENGTH=285 | 201606
Csa08g062380.1	4.25874	2.81917	1.15548	2.43983	0.0146941	1	AT5G02280.1	| SNARE-like superfamily protein | Chr5:469377-470129 FORWARD LENGTH=141 | 201606
Csa20g034730.1	4.80773	2.81635	1.35895	2.07245	0.0382236	1	AT5G22160.1	| transmembrane protein | Chr5:7346944-7349255 FORWARD LENGTH=353 | 201606
Csa06g005940.1	2.8201	2.81299	1.38103	2.03688	0.0416626	1	AT4G13220.1	| transmembrane protein | Chr4:7674431-7675275 REVERSE LENGTH=176 | 201606
Csa19g024430.1	2.52362	2.80468	1.72779	1.62327	0.104532	1	AT3G17350.1	| wall-associated receptor kinase carboxy-terminal protein | Chr3:5934111-5935276 FORWARD LENGTH=301 | 201606
Csa05g034970.1	10.074	2.7961	1.74859	1.59906	0.109806	1	AT1G27170.1	| transmembrane receptors / ATP binding protein | Chr1:9434718-9439219 FORWARD LENGTH=1384 | 201606
Csa19g021990.1	3.76446	2.78474	1.54898	1.79779	0.0722102	1	AT3G15280.1	| hypothetical protein | Chr3:5144144-5144670 REVERSE LENGTH=150 | 201606
Csa06g046420.1	4.52429	2.7806	1.80483	1.54064	0.123403	1	AT1G33330.3	| Class I peptide chain release factor | Chr1:12084968-12086238 FORWARD LENGTH=257 | 201606
Csa13g009970.1	1.4779	2.78019	1.92189	1.4466	0.14801	1	AT5G08000.1	| glucan endo-1%2C3-beta-glucosidase-like protein 3 | Chr5:2563684-2565282 FORWARD LENGTH=194 | 201606
Csa04g042640.1	2.9022	2.77883	1.94728	1.42703	0.153571	1	AT3G56230.1	| BTB/POZ domain-containing protein | Chr3:20860899-20862135 REVERSE LENGTH=282 | 201606
Csa13g009260.1	6.45108	2.7786	1.26884	2.18987	0.0285334	1	AT5G07230.1	| Bifunctional inhibitor/lipid-transfer protein/seed storage 2S albumin superfamily protein | Chr5:2271013-2271408 FORWARD LENGTH=91 | 201606
Csa06g048320.1	5.82697	2.77103	1.35381	2.04684	0.0406737	1	AT2G42290.1	| Leucine-rich repeat protein kinase family protein | Chr2:17616992-17619472 REVERSE LENGTH=646 | 201606
Csa17g055590.1	4.93753	2.77084	1.76971	1.5657	0.117418	1	AT1G33260.1	| Protein kinase superfamily protein | Chr1:12064796-12066114 FORWARD LENGTH=349 | 201606
Csa08g017310.1	2.49526	2.77011	1.89624	1.46084	0.144059	1	AT3G10920.2	| manganese superoxide dismutase 1 | Chr3:3418015-3419581 FORWARD LENGTH=230 | 201606
Csa10g028200.1	2.56838	2.76701	1.712	1.61624	0.106042	1	AT4G17245.1	| RING/U-box superfamily protein | Chr4:9669383-9669883 FORWARD LENGTH=166 | 201606
Csa01g022960.1	1.9211	2.76692	1.81553	1.52403	0.127502	1	AT3G19910.1	| RING/U-box superfamily protein | Chr3:6926497-6929324 FORWARD LENGTH=340 | 201606
Csa06g025900.1	5.24969	2.76643	1.48563	1.86212	0.0625858	1	AT3G57590.2	| F-box and associated interaction domains-containing protein | Chr3:21330182-21331396 REVERSE LENGTH=364 | 201606
Csa20g015840.1	2.74804	2.76642	2.02527	1.36595	0.171955	1	AT5G10510.6	| AINTEGUMENTA-like 6 | Chr5:3315991-3320008 FORWARD LENGTH=584 | 201606
Csa12g007960.1	2.07438	2.75843	2.03231	1.35729	0.17469	1	AT4G35590.1	| RWP-RK domain-containing protein | Chr4:16892909-16894865 FORWARD LENGTH=370 | 201606
Csa02g059820.1	55.4016	2.75824	1.32704	2.07849	0.0376644	1	AT5G56550.1	| oxidative stress 3 | Chr5:22895847-22896502 REVERSE LENGTH=172 | 201606
Csa06g034050.1	2.78694	2.75493	1.34012	2.05573	0.0398086	1	AT1G80560.1	| isopropylmalate dehydrogenase 2 | Chr1:30287833-30290126 FORWARD LENGTH=405 | 201606
Csa15g019250.1	5.58832	2.75387	1.13038	2.43623	0.0148414	1	AT3G14850.2	| TRICHOME BIREFRINGENCE-LIKE 41 | Chr3:4995615-4997611 FORWARD LENGTH=356 | 201606
Csa05g086310.1	6.0048	2.748	1.35754	2.02424	0.0429453	1	AT1G69580.1	| Homeodomain-like superfamily protein | Chr1:26172127-26173612 FORWARD LENGTH=336 | 201606
Csa01g001130.1	2.91193	2.74072	1.79883	1.52361	0.127605	1	AT3G01330.1	| DP-E2F-like protein 3 | Chr3:124596-126805 REVERSE LENGTH=354 | 201606
Csa19g033140.1	1.47974	2.7339	2.21368	1.235	0.216829	1	AT3G22880.1	| DNA repair (Rad51) family protein | Chr3:8097948-8100740 REVERSE LENGTH=344 | 201606
Csa15g031750.1	10.9291	2.72469	2.08253	1.30835	0.190753	1	AT3G21330.1	| basic helix-loop-helix (bHLH) DNA-binding superfamily protein | Chr3:7507720-7508841 FORWARD LENGTH=373 | 201606
Csa07g050600.1	6.28564	2.72149	1.31444	2.07047	0.0384088	1	AT1G77932.1	| FANTASTIC four protein%2C putative (DUF3049) | Chr1:29303009-29303341 REVERSE LENGTH=110 | 201606
Csa11g078930.1	4.66389	2.71916	1.5267	1.78107	0.0749013	1	AT5G49620.1	| myb domain protein 78 | Chr5:20137491-20139384 REVERSE LENGTH=307 | 201606
Csa11g097240.1	7.61847	2.70983	1.25517	2.15894	0.0308549	1	AT5G61440.1	| atypical CYS HIS rich thioredoxin 5 | Chr5:24707658-24708684 FORWARD LENGTH=245 | 201606
Csa08g063230.1	1.47091	2.70524	2.29799	1.17722	0.239107	1	AT5G01570.4	| plectin-like protein | Chr5:221367-222270 FORWARD LENGTH=164 | 201606
Csa12g014720.1	360.312	2.70139	1.09995	2.45592	0.0140523	1	AT4G31380.1	| flowering-promoting factor-like protein | Chr4:15230008-15230382 FORWARD LENGTH=124 | 201606
Csa09g084990.1	1.62372	2.70105	2.84837	0.948282	0.342986	1	AT1G78190.1	| Trm112p-like protein | Chr1:29418620-29418994 REVERSE LENGTH=124 | 201606
Csa14g020780.1	1.49907	2.68849	2.38009	1.12957	0.258656	1	AT1G16705.2	| p300/CBP acetyltransferase-related protein-like protein | Chr1:5712469-5713522 FORWARD LENGTH=129 | 201606
Csa17g001120.1	256.049	2.6863	1.1174	2.40406	0.0162142	1	AT1G02340.2	| basic helix-loop-helix (bHLH) DNA-binding superfamily protein | Chr1:465933-467533 REVERSE LENGTH=285 | 201606
Csa03g055250.1	2.25565	2.68612	2.32041	1.1576	0.247027	1	AT4G11060.1	| mitochondrially targeted single-stranded DNA binding protein | Chr4:6754820-6756230 REVERSE LENGTH=201 | 201606
Csa20g081920.1	1.90946	2.68545	2.30449	1.16531	0.243892	1	AT5G47440.1	| auxin canalization protein (DUF828) | Chr5:19243570-19245204 REVERSE LENGTH=406 | 201606
Csa20g025340.1	1.39228	2.67898	2.17191	1.23347	0.217401	1	AT5G17260.1	| NAC domain containing protein 86 | Chr5:5675323-5677912 REVERSE LENGTH=476 | 201606
Csa08g055120.1	69.5259	2.67614	1.29966	2.0591	0.0394843	1	AT5G09530.1	| hydroxyproline-rich glycoprotein family protein | Chr5:2960080-2961192 REVERSE LENGTH=370 | 201606
Csa17g020310.1	2.13847	2.67508	2.10579	1.27035	0.203961	1	AT1G14750.1	| Cyclin family protein | Chr1:5079674-5082423 REVERSE LENGTH=578 | 201606
Csa19g007820.1	6.48054	2.67027	2.03514	1.31208	0.189493	1	AT3G05450.1	| cystatin-like protein | Chr3:1573909-1576418 REVERSE LENGTH=440 | 201606
Csa13g027900.1	1.72175	2.66013	2.43112	1.0942	0.273867	1	AT5G08335.2	| Isoprenylcysteine carboxyl methyltransferase (ICMT) family | Chr5:2683012-2683605 FORWARD LENGTH=197 | 201606
Csa19g023260.1	1.38734	2.65699	2.36311	1.12436	0.260859	1	AT3G16380.1	| poly(A) binding protein 6 | Chr3:5558676-5560993 REVERSE LENGTH=537 | 201606
Csa16g047270.1	23.3518	2.6528	1.02635	2.58471	0.00974615	1	AT2G25625.1	| histone deacetylase-like protein | Chr2:10906562-10907099 FORWARD LENGTH=152 | 201606
Csa02g068220.1	1.79114	2.65112	2.126	1.247	0.212398	1	AT5G61280.1	| Remorin family protein | Chr5:24643625-24644910 REVERSE LENGTH=263 | 201606
Csa19g050660.1	1.79569	2.64963	2.07987	1.27394	0.202684	1	AT2G15910.1	| CSL zinc finger domain-containing protein | Chr2:6932917-6935333 REVERSE LENGTH=367 | 201606
Csa05g001900.1	14.997	2.6467	1.01947	2.59615	0.00942759	1	AT2G47270.1	| transcription factor UPBEAT protein | Chr2:19411741-19412049 REVERSE LENGTH=102 | 201606
Csa19g017090.1	2.5824	2.63935	1.43415	1.84036	0.0657155	1	AT3G12890.1	| activator of spomin::LUC2 | Chr3:4099223-4100277 FORWARD LENGTH=251 | 201606
Csa17g010360.1	1.60623	2.63598	1.96745	1.3398	0.180312	1	AT1G06980.1	| 6%2C7-dimethyl-8-ribityllumazine synthase | Chr1:2143248-2143757 REVERSE LENGTH=169 | 201606
Csa06g015530.1	8.41283	2.63241	1.17572	2.23897	0.0251577	1	AT3G43790.4	| zinc induced facilitator-like 2 | Chr3:15655443-15658848 FORWARD LENGTH=478 | 201606
Csa17g042250.1	3.13446	2.63115	1.53063	1.719	0.0856138	1	AT2G02890.1	| F-box family protein | Chr2:843913-846616 REVERSE LENGTH=531 | 201606
Csa09g084510.1	9.502	2.63002	1.15043	2.28612	0.0222475	1	AT1G77700.2	| Pathogenesis-related thaumatin superfamily protein | Chr1:29205115-29206383 FORWARD LENGTH=315 | 201606
Csa05g040900.1	1.39513	2.62997	2.49153	1.05557	0.291167	1	AT2G27930.4	| PLATZ transcription factor family protein | Chr2:11892369-11893488 FORWARD LENGTH=189 | 201606
Csa02g011210.2	1.75295	2.62852	2.01152	1.30673	0.191303	1	AT1G80560.1	| isopropylmalate dehydrogenase 2 | Chr1:30287833-30290126 FORWARD LENGTH=405 | 201606
Csa11g016870.1	1.56214	2.6285	1.9541	1.34512	0.178587	1	AT3G18610.2	| nucleolin like 2 | Chr3:6404270-6407822 REVERSE LENGTH=576 | 201606
Csa05g016440.1	1.67168	2.62846	1.99861	1.31515	0.188461	1	AT2G37420.2	| ATP binding microtubule motor family protein | Chr2:15700550-15705165 FORWARD LENGTH=1039 | 201606
Csa11g053240.1	2.64388	2.62845	1.93959	1.35516	0.175367	1	AT1G66100.1	| Plant thionin | Chr1:24605876-24606473 REVERSE LENGTH=134 | 201606
Csa15g081020.1	2.61713	2.62839	2.03407	1.29218	0.196293	1	AT2G20870.1	| cell wall protein precursor | Chr2:8982239-8982661 REVERSE LENGTH=140 | 201606
Csa08g023280.1	1.35977	2.62755	2.13827	1.22882	0.219138	1	AT5G25570.2	| polyamine-modulated factor 1-binding protein | Chr5:8901832-8902891 FORWARD LENGTH=99 | 201606
Csa01g005700.1	1.89559	2.62612	2.51473	1.04429	0.296349	1	AT3G22560.1	| Acyl-CoA N-acyltransferases (NAT) superfamily protein | Chr3:7998915-7999442 REVERSE LENGTH=175 | 201606
Csa05g035840.1	2.78967	2.62612	2.52326	1.04076	0.297985	1	AT3G07580.1	| hypothetical protein | Chr3:2421177-2422661 REVERSE LENGTH=143 | 201606
Csa10g009520.1	1.63961	2.62611	2.43462	1.07865	0.280742	1	AT4G32800.1	| Integrase-type DNA-binding superfamily protein | Chr4:15819812-15820477 FORWARD LENGTH=221 | 201606
Csa10g026850.1	1.52752	2.62493	1.83583	1.42983	0.152765	1	AT4G18360.4	| Aldolase-type TIM barrel family protein | Chr4:10146141-10148386 REVERSE LENGTH=368 | 201606
Csa11g013610.1	1.64255	2.62337	1.8144	1.44586	0.148216	1	AT4G29910.1	| origin recognition complex protein 5 | Chr4:14628154-14630055 REVERSE LENGTH=534 | 201606
Csa11g001640.1	6.52505	2.6226	1.29299	2.02832	0.0425281	1	AT4G38700.1	| Disease resistance-responsive (dirigent-like protein) family protein | Chr4:18076583-18077155 REVERSE LENGTH=190 | 201606
Csa03g055340.1	2.75527	2.62239	1.7922	1.46323	0.143405	1	AT1G49475.1	| AP2/B3-like transcriptional factor family protein | Chr1:18312983-18313748 FORWARD LENGTH=190 | 201606
Csa16g034070.1	2.00109	2.61407	1.84218	1.41901	0.155896	1	AT1G71360.1	| Galactose-binding protein | Chr1:26892214-26894166 REVERSE LENGTH=596 | 201606
Csa13g053240.1	4.15093	2.61283	1.90124	1.37428	0.169354	1	AT4G05330.3	| ARF-GAP domain 13 | Chr4:2720772-2722679 REVERSE LENGTH=336 | 201606
Csa11g104440.1	2.62246	2.61281	1.9022	1.37357	0.169574	1	AT5G66550.1	| Maf-like protein | Chr5:26559752-26561162 REVERSE LENGTH=207 | 201606
Csa03g029940.1	2.14217	2.61252	1.62248	1.6102	0.107355	1	AT1G25250.2	| indeterminate(ID)-domain 16 | Chr1:8849952-8851520 FORWARD LENGTH=307 | 201606
Csa05g007240.1	2.98431	2.61247	1.88813	1.38363	0.166472	1	AT2G43230.1	| Protein kinase superfamily protein | Chr2:17966475-17968446 FORWARD LENGTH=406 | 201606
Csa08g014650.1	8.85495	2.60862	1.3391	1.94804	0.0514104	1	AT5G20870.1	| O-Glycosyl hydrolases family 17 protein | Chr5:7080037-7081739 REVERSE LENGTH=501 | 201606
Csa10g025400.1	2.20493	2.60825	2.28634	1.14079	0.253956	1	AT1G32330.2	| heat shock transcription factor A1D | Chr1:11657366-11660234 REVERSE LENGTH=482 | 201606
Csa12g003270.1	3.09719	2.60601	1.74507	1.49335	0.135344	1	AT4G38062.1	| basic helix loop helix (bHLH) DNA-binding superfamily protein | Chr4:17876535-17879687 FORWARD LENGTH=1050 | 201606
Csa03g024300.1	2.84505	2.6031	1.85364	1.40432	0.160223	1	AT1G20480.1	| AMP-dependent synthetase and ligase family protein | Chr1:7094978-7097073 REVERSE LENGTH=565 | 201606
Csa15g019330.1	1.4902	2.60301	2.11395	1.23135	0.218191	1	AT2G03720.2	| Adenine nucleotide alpha hydrolases-like superfamily protein | Chr2:1132163-1133225 FORWARD LENGTH=232 | 201606
Csa06g047100.2	1.6627	2.60287	1.89496	1.37357	0.169574	1	AT2G41220.1	| glutamate synthase 2 | Chr2:17177934-17188388 FORWARD LENGTH=1629 | 201606
Csa19g023240.1	5.5858	2.60171	2.29998	1.13119	0.257975	1	AT3G16360.2	| HPT phosphotransmitter 4 | Chr3:5554351-5555518 FORWARD LENGTH=145 | 201606
Csa03g019160.1	1.91869	2.6017	1.85234	1.40455	0.160156	1	AT1G15350.2	| DUF4050 family protein | Chr1:5278481-5279486 REVERSE LENGTH=154 | 201606
Csa04g062320.1	1.63558	2.60155	2.16492	1.20168	0.229486	1	AT2G44480.1	| beta glucosidase 17 | Chr2:18359780-18363001 FORWARD LENGTH=517 | 201606
Csa06g053560.1	1.52105	2.59892	2.46847	1.05285	0.292411	1	AT2G47040.1	| Plant invertase/pectin methylesterase inhibitor superfamily | Chr2:19328186-19330060 REVERSE LENGTH=595 | 201606
Csa09g096540.1	1.82348	2.59642	2.66559	0.974052	0.330031	1	AT1G62220.1	| transmembrane protein | Chr1:22988252-22988713 FORWARD LENGTH=153 | 201606
Csa20g082230.1	1.42087	2.59626	2.402	1.08088	0.279753	1	AT5G47740.1	| Adenine nucleotide alpha hydrolases-like superfamily protein | Chr5:19338688-19339683 FORWARD LENGTH=244 | 201606
Csa18705s010.1	2.49292	2.59404	1.84882	1.40308	0.160594	1	AT2G24360.1	| Protein kinase superfamily protein | Chr2:10364742-10366075 REVERSE LENGTH=411 | 201606
Csa18g005280.1	4.42302	2.59323	1.35526	1.91346	0.0556892	1	AT5G54760.4	| Translation initiation factor SUI1 family protein | Chr5:22244732-22245517 FORWARD LENGTH=113 | 201606
Csa02195s010.1	1.49834	2.5923	2.52372	1.02717	0.304339	1	AT4G09500.2	| UDP-Glycosyltransferase superfamily protein | Chr4:6018250-6019578 FORWARD LENGTH=442 | 201606
Csa13g013360.1	1.35938	2.58933	3.84953	0.672635	0.50118	1	AT5G10580.4	| plant/protein (Protein of unknown function%2C DUF599) | Chr5:3347511-3348657 FORWARD LENGTH=246 | 201606
Csa04g008840.1	1.43171	2.58644	3.01965	0.856536	0.391702	1	AT2G03300.1	| Toll-Interleukin-Resistance (TIR) domain family protein | Chr2:1003468-1004222 REVERSE LENGTH=203 | 201606
Csa14g016800.1	2.08758	2.58234	1.82613	1.41411	0.157331	1	AT1G13810.1	| Restriction endonuclease%2C type II-like superfamily protein | Chr1:4734088-4735164 FORWARD LENGTH=303 | 201606
Csa05g084650.1	2.42831	2.57761	1.90856	1.35055	0.176839	1	AT1G68320.1	| myb domain protein 62 | Chr1:25603842-25604884 FORWARD LENGTH=286 | 201606
Csa07g052720.1	2.22076	2.57686	2.06166	1.2499	0.211336	1	AT2G22630.2	| AGAMOUS-like 17 | Chr2:9618372-9621641 FORWARD LENGTH=227 | 201606
Csa01g038290.1	1.3984	2.57301	2.08039	1.23679	0.216165	1	AT2G06025.6	| Acyl-CoA N-acyltransferases (NAT) superfamily protein | Chr2:2350231-2351898 FORWARD LENGTH=288 | 201606
Csa17g019950.1	5.31395	2.5649	1.19848	2.14013	0.0323446	1	AT1G63900.1	| E3 Ubiquitin ligase family protein | Chr1:23717056-23719086 FORWARD LENGTH=343 | 201606
Csa11409s010.1	2.37223	2.56331	1.63464	1.56811	0.116855	1	AT1G51200.4	| A20/AN1-like zinc finger family protein | Chr1:18985690-18986211 FORWARD LENGTH=173 | 201606
Csa03g002360.1	52.2054	2.55838	1.12353	2.2771	0.0227804	1	AT1G02340.2	| basic helix-loop-helix (bHLH) DNA-binding superfamily protein | Chr1:465933-467533 REVERSE LENGTH=285 | 201606
Csa15g002590.1	1.81703	2.55003	2.13649	1.19356	0.232649	1	AT3G02885.1	| GAST1 protein homolog 5 | Chr3:638323-639011 REVERSE LENGTH=97 | 201606
Csa10g011550.1	7.05378	2.54999	1.25878	2.02577	0.0427886	1	AT4G02690.2	| Bax inhibitor-1 family protein | Chr4:1186023-1187534 FORWARD LENGTH=210 | 201606
Csa03g008440.1	1.42839	2.54828	3.13941	0.811704	0.416961	1	AT1G06160.1	| octadecanoid-responsive AP2/ERF 59 | Chr1:1883046-1883780 FORWARD LENGTH=244 | 201606
Csa02g006240.1	2.17204	2.53488	2.12301	1.194	0.232476	1	AT4G02570.4	| cullin 1 | Chr4:1129315-1133435 FORWARD LENGTH=738 | 201606
Csa16g018260.1	2.11653	2.53184	2.30114	1.10026	0.271221	1	AT3G22400.1	| PLAT/LH2 domain-containing lipoxygenase family protein | Chr3:7927011-7931167 FORWARD LENGTH=886 | 201606
Csa07g046940.1	3.7406	2.5265	1.45235	1.7396	0.0819287	1	AT1G75450.1	| cytokinin oxidase 5 | Chr1:28315248-28318064 REVERSE LENGTH=540 | 201606
Csa20g066330.1	1.47274	2.52445	2.83947	0.889058	0.373972	1	AT5G42630.1	| Homeodomain-like superfamily protein | Chr5:17073997-17075747 REVERSE LENGTH=276 | 201606
Csa13g020970.1	2.53134	2.52316	2.01302	1.25342	0.210053	1	AT5G18300.1	| NAC domain containing protein 88 | Chr5:6057773-6058216 FORWARD LENGTH=147 | 201606
Csa11g093730.2	6.8556	2.51717	1.08229	2.32578	0.0200301	1	AT5G59870.1	| histone H2A 6 | Chr5:24115605-24116144 REVERSE LENGTH=150 | 201606
Csa13g007920.1	1.69842	2.51272	2.91787	0.861147	0.389157	1	AT5G05940.1	| ROP guanine nucleotide exchange factor 5 | Chr5:1786028-1788363 FORWARD LENGTH=611 | 201606
Csa04g002600.1	4.60609	2.512	1.94725	1.29003	0.197041	1	AT2G01490.2	| phytanoyl-CoA dioxygenase (PhyH) family protein | Chr2:221316-223187 FORWARD LENGTH=283 | 201606
Csa01g025720.1	3.37778	2.50755	1.66889	1.50253	0.13296	1	AT4G14880.5	| O-acetylserine (thiol) lyase (OAS-TL) isoform A1 | Chr4:8518209-8520050 REVERSE LENGTH=322 | 201606
Csa07g015800.1	5.2762	2.49862	1.34737	1.85445	0.0636751	1	AT2G28670.1	| Disease resistance-responsive (dirigent-like protein) family protein | Chr2:12300380-12301723 REVERSE LENGTH=436 | 201606
Csa14g058810.1	2.15455	2.49048	2.07632	1.19947	0.230346	1	AT1G50490.1	| ubiquitin-conjugating enzyme 20 | Chr1:18705005-18706303 REVERSE LENGTH=180 | 201606
Csa13g017690.1	4.44068	2.49024	1.53099	1.62655	0.103832	1	AT5G14890.1	| potassium transporter | Chr5:4818056-4820477 FORWARD LENGTH=482 | 201606
Csa02g049390.1	3.06675	2.48822	1.63265	1.52404	0.1275	1	AT5G53090.1	| NAD(P)-binding Rossmann-fold superfamily protein | Chr5:21523424-21525561 FORWARD LENGTH=375 | 201606
Csa13g011890.1	2.34333	2.48795	1.41013	1.76433	0.0776756	1	AT5G10140.1	| K-box region and MADS-box transcription factor family protein | Chr5:3173724-3179339 REVERSE LENGTH=196 | 201606
Csa04g019910.1	5.33823	2.4877	1.66896	1.49057	0.136075	1	AT3G29780.1	| ralf-like 27 | Chr3:11671741-11672094 FORWARD LENGTH=117 | 201606
Csa20g071260.1	2.0113	2.48382	1.88815	1.31548	0.18835	1	AT5G44210.1	| erf domain protein 9 | Chr5:17806742-17807344 FORWARD LENGTH=200 | 201606
Csa12g006160.1	3.44353	2.48329	1.84718	1.34437	0.17883	1	AT4G36230.1	| transmembrane protein | Chr4:17145586-17146251 FORWARD LENGTH=221 | 201606
Csa11g012020.1	106.375	2.47704	1.05565	2.34645	0.018953	1	AT4G31380.1	| flowering-promoting factor-like protein | Chr4:15230008-15230382 FORWARD LENGTH=124 | 201606
Csa10g014730.1	10.0368	2.46432	1.12876	2.1832	0.0290209	1	AT4G28040.5	| nodulin MtN21 /EamA-like transporter family protein | Chr4:13940881-13942201 FORWARD LENGTH=359 | 201606
Csa05g070880.1	3.1985	2.44719	1.46249	1.6733	0.0942676	1	AT1G56650.1	| production of anthocyanin pigment 1 | Chr1:21233714-21235089 REVERSE LENGTH=248 | 201606
Csa16g002740.1	7.22694	2.44603	1.46515	1.66947	0.0950249	1	AT3G61920.1	| UvrABC system protein C | Chr3:22932638-22933201 REVERSE LENGTH=187 | 201606
Csa05g017730.1	1.59312	2.44182	1.71812	1.42122	0.155254	1	AT2G36355.1	| RAB6-interacting golgin (DUF662) | Chr2:15242449-15243276 FORWARD LENGTH=155 | 201606
Csa01g017710.1	2.72154	2.43714	1.82926	1.33231	0.182759	1	AT3G15170.1	| NAC (No Apical Meristem) domain transcriptional regulator superfamily protein | Chr3:5109912-5111435 FORWARD LENGTH=310 | 201606
Csa05g089870.1	1.90511	2.43337	2.24921	1.08188	0.279307	1	AT5G36910.1	| thionin 2.2 | Chr5:14562053-14562673 REVERSE LENGTH=134 | 201606
Csa03g014870.1	5.06321	2.4316	1.26902	1.91612	0.0553494	1	AT1G11220.1	| cotton fiber%2C putative (DUF761) | Chr1:3760022-3761165 REVERSE LENGTH=310 | 201606
Csa17g092560.1	1.90673	2.43097	2.19693	1.10653	0.268497	1	AT1G52560.1	| HSP20-like chaperones superfamily protein | Chr1:19574783-19575766 REVERSE LENGTH=232 | 201606
Csa02g075040.1	6.64655	2.4307	1.09767	2.21441	0.0268004	1	AT5G67620.1	| DUF4228 domain protein | Chr5:26964891-26965720 REVERSE LENGTH=182 | 201606
Csa06g039620.1	3.02512	2.4297	1.9133	1.2699	0.204121	1	AT2G36980.1	| Tetratricopeptide repeat (TPR)-like superfamily protein | Chr2:15531161-15533038 FORWARD LENGTH=625 | 201606
Csa16g039010.1	3.71368	2.42818	1.41725	1.7133	0.0866575	1	AT1G75090.1	| DNA glycosylase superfamily protein | Chr1:28187647-28189612 REVERSE LENGTH=329 | 201606
Csa03g021390.2	1.42032	2.42473	1.90358	1.27378	0.202743	1	AT1G17580.1	| myosin 1 | Chr1:6039453-6049309 FORWARD LENGTH=1520 | 201606
Csa12g030300.1	2.66953	2.42327	2.41322	1.00416	0.3153	1	AT4G24110.1	| NADP-specific glutamate dehydrogenase | Chr4:12520010-12520762 REVERSE LENGTH=250 | 201606
Csa08g014350.1	3.07304	2.42252	1.73269	1.39813	0.162074	1	AT5G20540.1	| BREVIS RADIX-like 4 | Chr5:6947943-6951760 FORWARD LENGTH=384 | 201606
Csa20g047450.1	19.1978	2.42164	0.966872	2.50462	0.0122584	1	AT5G25190.1	| Integrase-type DNA-binding superfamily protein | Chr5:8707007-8707655 REVERSE LENGTH=181 | 201606
Csa10g007290.1	5.7238	2.42061	1.2899	1.87658	0.0605756	1	AT4G34860.3	| Plant neutral invertase family protein | Chr4:16609955-16612019 REVERSE LENGTH=571 | 201606
Csa04g011450.1	2.3637	2.41749	2.07836	1.16317	0.244761	1	AT4G10190.1	| F-box and associated interaction domains-containing protein | Chr4:6350928-6352031 FORWARD LENGTH=367 | 201606
Csa17g065930.1	3.18389	2.41004	1.81694	1.32643	0.184698	1	AT1G05270.1	| TraB family protein | Chr1:1531806-1534305 REVERSE LENGTH=371 | 201606
Csa03g014620.1	4.05856	2.40278	1.52361	1.57703	0.114789	1	AT1G10980.1	| Lung seven transmembrane receptor family protein | Chr1:3667531-3669821 REVERSE LENGTH=516 | 201606
Csa20g024100.1	4.4052	2.39973	1.586	1.51307	0.130263	1	AT3G42060.1	| myosin heavy chain-like protein | Chr3:14251600-14254269 REVERSE LENGTH=712 | 201606
Csa20g017810.1	5.36617	2.39918	1.72968	1.38706	0.165423	1	AT5G12180.1	| calcium-dependent protein kinase 17 | Chr5:3937136-3939323 FORWARD LENGTH=528 | 201606
Csa19g021430.1	1.91073	2.39906	2.11415	1.13477	0.256473	1	AT4G28830.2	| S-adenosyl-L-methionine-dependent methyltransferases superfamily protein | Chr4:14232490-14233696 FORWARD LENGTH=161 | 201606
Csa09g039570.1	1.97065	2.39256	1.9023	1.25772	0.208493	1	AT4G04320.1	| malonyl-CoA decarboxylase family protein | Chr4:2113565-2116525 FORWARD LENGTH=518 | 201606
Csa06g032950.1	2.90728	2.39043	1.43363	1.6674	0.0954355	1	AT3G57200.1	| glycosyltransferase-like protein | Chr3:21169413-21172103 FORWARD LENGTH=514 | 201606
Csa05g035880.1	2.92914	2.38888	1.94498	1.22823	0.219361	1	AT2G28625.1	| hypothetical protein | Chr2:12272381-12272756 FORWARD LENGTH=98 | 201606
Csa07g057730.1	2.48264	2.38757	1.52341	1.56725	0.117056	1	AT1G78770.1	| anaphase promoting complex 6 | Chr1:29617421-29621273 FORWARD LENGTH=543 | 201606
Csa02g072750.1	2.00374	2.3866	2.12025	1.12562	0.260325	1	AT5G64060.1	| NAC domain containing protein 103 | Chr5:25633818-25635152 REVERSE LENGTH=356 | 201606
Csa16g015560.1	2.5698	2.38563	2.15505	1.107	0.268295	1	AT2G29410.1	| metal tolerance protein B1 | Chr2:12616810-12617937 FORWARD LENGTH=375 | 201606
Csa19g006190.1	8.08607	2.38382	1.38826	1.71713	0.0859548	1	AT3G03980.1	| NAD(P)-binding Rossmann-fold superfamily protein | Chr3:1031786-1033081 FORWARD LENGTH=270 | 201606
Csa11g040030.1	1.46356	2.38371	2.66486	0.894499	0.371055	1	AT1G70780.1	| hypothetical protein | Chr1:26695462-26695975 REVERSE LENGTH=140 | 201606
Csa16g039170.1	2.20199	2.38114	1.53679	1.54942	0.12128	1	AT1G75280.1	| NmrA-like negative transcriptional regulator family protein | Chr1:28252030-28253355 FORWARD LENGTH=310 | 201606
Csa09g008530.1	1.51261	2.38055	1.86954	1.27333	0.202901	1	AT3G25585.4	| aminoalcoholphosphotransferase | Chr3:9295856-9298271 FORWARD LENGTH=389 | 201606
Csa03g013920.1	2.94916	2.38028	1.36837	1.7395	0.081947	1	AT1G10430.2	| protein phosphatase 2A-2 | Chr1:3428705-3430437 REVERSE LENGTH=306 | 201606
Csa10g006310.1	2.67679	2.37952	1.88997	1.25902	0.208022	1	AT4G35780.1	| ACT-like protein tyrosine kinase family protein | Chr4:16946729-16950405 REVERSE LENGTH=570 | 201606
Csa07g045590.1	1.87243	2.37467	1.9199	1.23687	0.216134	1	AT2G25470.2	| receptor like protein 21 | Chr2:10838366-10841621 FORWARD LENGTH=814 | 201606
Csa15g024840.1	2.16593	2.37328	1.93715	1.22514	0.220522	1	AT3G18310.1	| TATA box-binding protein associated factor RNA polymerase I subunit C | Chr3:6284523-6287144 REVERSE LENGTH=873 | 201606
Csa11g070450.1	3.41266	2.36888	1.8486	1.28144	0.200038	1	AT4G04775.1	| zinc ion binding protein | Chr4:2431120-2431672 FORWARD LENGTH=160 | 201606
Csa09g086130.1	2.68551	2.36414	1.90202	1.24296	0.213882	1	AT2G21890.1	| cinnamyl alcohol dehydrogenase homolog 3 | Chr2:9331089-9332646 FORWARD LENGTH=375 | 201606
Csa12g037110.1	2.26954	2.36297	1.69715	1.39232	0.163826	1	AT4G21323.1	| Subtilase family protein | Chr4:11342494-11345632 FORWARD LENGTH=803 | 201606
Csa11g057470.1	3.3376	2.3617	1.25188	1.88653	0.0592243	1	AT5G40330.1	| myb domain protein 23 | Chr5:16127849-16129468 FORWARD LENGTH=219 | 201606
Csa03g047280.1	3.12905	2.36131	1.56375	1.51003	0.131036	1	AT1G45110.1	| Tetrapyrrole (Corrin/Porphyrin) Methylase | Chr1:17052572-17054546 FORWARD LENGTH=343 | 201606
Csa08g008370.1	1.86651	2.36084	2.28414	1.03358	0.301333	1	AT3G02630.1	| Plant stearoyl-acyl-carrier-protein desaturase family protein | Chr3:562164-564524 FORWARD LENGTH=396 | 201606
Csa00633s100.2	6.38473	2.3606	1.2494	1.88938	0.0588406	1	AT1G02190.1	| Fatty acid hydroxylase superfamily | Chr1:415154-417796 FORWARD LENGTH=627 | 201606
Csa15g079170.1	1.84694	2.35324	1.62762	1.44582	0.148227	1	AT2G18540.2	| RmlC-like cupins superfamily protein | Chr2:8042382-8045020 REVERSE LENGTH=711 | 201606
Csa01g003080.1	4.76776	2.34633	1.69424	1.38489	0.166087	1	AT3G03341.1	| cold-regulated protein | Chr3:790338-790556 REVERSE LENGTH=72 | 201606
Csa04g041330.1	1.87104	2.34527	1.662	1.41111	0.158211	1	AT3G55120.1	| Chalcone-flavanone isomerase family protein | Chr3:20430248-20431415 REVERSE LENGTH=246 | 201606
Csa20g080620.1	7.20102	2.3404	1.04203	2.246	0.0247043	1	AT5G46450.3	| Disease resistance protein (TIR-NBS-LRR class) family | Chr5:18835618-18839546 FORWARD LENGTH=1089 | 201606
Csa02g012640.1	5.77666	2.32728	1.1825	1.9681	0.049056	1	AT4G23590.1	| Tyrosine transaminase family protein | Chr4:12307195-12309445 FORWARD LENGTH=424 | 201606
Csa05g014440.1	3.25033	2.30874	1.95812	1.17906	0.238374	1	AT2G38870.1	| Serine protease inhibitor%2C potato inhibitor I-type family protein | Chr2:16236546-16237050 REVERSE LENGTH=70 | 201606
Csa20g002140.1	3.04012	2.30753	1.80571	1.27791	0.201283	1	AT5G02060.1	| Uncharacterized protein family (UPF0497) | Chr5:404908-405774 FORWARD LENGTH=152 | 201606
Csa11g091310.1	2.79901	2.30647	1.48278	1.55551	0.119825	1	AT4G05520.2	| EPS15 homology domain 2 | Chr4:2804522-2807833 FORWARD LENGTH=545 | 201606
Csa06g043330.1	35.5388	2.30274	0.889342	2.58927	0.00961808	1	AT2G39350.1	| ABC-2 type transporter family protein | Chr2:16430174-16432396 REVERSE LENGTH=740 | 201606
Csa17g095720.1	4.71026	2.29853	1.37895	1.66687	0.0955404	1	AT1G55810.6	| uridine kinase-like 3 | Chr1:20861273-20864003 FORWARD LENGTH=466 | 201606
Csa07g065400.1	2.73077	2.29656	1.39903	1.64153	0.100687	1	AT1G63910.1	| myb domain protein 103 | Chr1:23719968-23721625 REVERSE LENGTH=370 | 201606
Csa13g008400.1	2.39075	2.29479	1.77885	1.29005	0.197035	1	AT5G06380.1	| hypothetical protein | Chr5:1949632-1950072 FORWARD LENGTH=146 | 201606
Csa10g040540.1	4.85748	2.29222	1.32515	1.72978	0.0836695	1	AT5G27260.1	| Myb/SANT-like DNA-binding domain protein | Chr5:9603943-9604930 FORWARD LENGTH=303 | 201606
Csa13g033580.1	3.14806	2.29208	1.35757	1.68837	0.0913395	1	AT5G25640.1	| Rhomboid-related intramembrane serine protease family protein | Chr5:8949706-8951123 REVERSE LENGTH=287 | 201606
Csa16g007160.1	1.94192	2.28127	1.60123	1.42469	0.154246	1	AT2G34000.1	| RING/U-box superfamily protein | Chr2:14365177-14365632 FORWARD LENGTH=151 | 201606
Csa20g054030.1	5.18145	2.27634	1.29537	1.75728	0.0788694	1	AT5G26780.4	| serine hydroxymethyltransferase 2 | Chr5:9418299-9421725 FORWARD LENGTH=517 | 201606
Csa14g069180.1	4.61275	2.27554	1.09268	2.08252	0.0372951	1	AT5G48920.1	| tracheary element differentiation-related 7 | Chr5:19835405-19836022 FORWARD LENGTH=205 | 201606
Csa04578s010.1	4.47212	2.27421	1.15419	1.9704	0.0487929	1	AT5G40200.1	| DegP protease 9 | Chr5:16070402-16073101 FORWARD LENGTH=592 | 201606
Csa10g022420.1	2.72926	2.27358	1.55026	1.46658	0.14249	1	AT4G21065.1	| Tetratricopeptide repeat (TPR)-like superfamily protein | Chr4:11245976-11247763 FORWARD LENGTH=595 | 201606
Csa11g055240.1	1.98945	2.26906	1.65455	1.37141	0.170246	1	AT5G39220.1	| alpha/beta-Hydrolases superfamily protein | Chr5:15705913-15708039 FORWARD LENGTH=330 | 201606
Csa14g030630.1	4.39014	2.2666	1.4626	1.54971	0.121212	1	AT1G23340.2	| carboxyl-terminal proteinase%2C putative (DUF239) | Chr1:8284158-8286528 REVERSE LENGTH=409 | 201606
Csa20g018020.1	8.28305	2.26396	1.00309	2.25699	0.0240087	1	AT5G12380.1	| annexin 8 | Chr5:4009223-4010687 FORWARD LENGTH=316 | 201606
Csa17g080510.1	7.0752	2.25555	1.06817	2.11162	0.0347195	1	AT1G48870.3	| Transducin/WD40 repeat-like superfamily protein | Chr1:18072325-18074457 REVERSE LENGTH=593 | 201606
Csa10g045470.1	7.22903	2.25412	1.58175	1.42508	0.154135	1	AT5G39240.1	| transcription factor UPBEAT-like protein | Chr5:15712683-15713021 REVERSE LENGTH=112 | 201606
Csa03g024540.1	4.92288	2.25342	1.39661	1.6135	0.106637	1	AT1G20700.1	| WUSCHEL related homeobox 14 | Chr1:7182558-7183866 FORWARD LENGTH=211 | 201606
Csa10g027050.1	4.51943	2.25188	1.36051	1.65517	0.0978909	1	AT4G18170.1	| WRKY DNA-binding protein 28 | Chr4:10061508-10062691 FORWARD LENGTH=318 | 201606
Csa05g002170.1	4.22675	2.25145	1.22166	1.84294	0.0653371	1	AT4G24820.2	| 26S proteasome regulatory subunit Rpn7 | Chr4:12790471-12792599 REVERSE LENGTH=387 | 201606
Csa04g052840.1	1.75645	2.25014	2.33504	0.963642	0.335225	1	AT2G38870.1	| Serine protease inhibitor%2C potato inhibitor I-type family protein | Chr2:16236546-16237050 REVERSE LENGTH=70 | 201606
Csa08g058180.1	1.85018	2.24097	2.39705	0.934888	0.349846	1	AT5G06300.1	| Putative lysine decarboxylase family protein | Chr5:1922042-1925278 REVERSE LENGTH=217 | 201606
Csa20g076080.1	4.59029	2.23614	2.14729	1.04138	0.297701	1	AT5G45340.1	| cytochrome P450%2C family 707%2C subfamily A%2C polypeptide 3 | Chr5:18368977-18370909 REVERSE LENGTH=463 | 201606
Csa17g010050.1	6.08289	2.23327	1.73347	1.28832	0.197633	1	AT1G06640.2	| 2-oxoglutarate (2OG) and Fe(II)-dependent oxygenase superfamily protein | Chr1:2032366-2033505 FORWARD LENGTH=322 | 201606
Csa07g066040.1	8.90693	2.23256	0.883592	2.52669	0.0115144	1	AT1G64510.1	| Translation elongation factor EF1B/ribosomal protein S6 family protein | Chr1:23954993-23956205 REVERSE LENGTH=207 | 201606
Csa10g019200.1	4.90185	2.23241	1.48375	1.50458	0.132433	1	AT4G23870.1	| hypothetical protein | Chr4:12414409-12414759 FORWARD LENGTH=116 | 201606
Csa09g039180.1	2.42742	2.22957	1.59417	1.39858	0.16194	1	AT3G32960.1	| hypothetical protein (DUF1985) | Chr3:13499677-13500415 FORWARD LENGTH=214 | 201606
Csa09g098320.1	2.45793	2.22887	1.95104	1.1424	0.253289	1	AT1G63520.1	| hypothetical protein (DUF3527) | Chr1:23560205-23561873 FORWARD LENGTH=528 | 201606
Csa17g037360.1	4.03924	2.22542	1.67644	1.32747	0.184354	1	AT1G27620.1	| HXXXD-type acyl-transferase family protein | Chr1:9608444-9610432 FORWARD LENGTH=442 | 201606
Csa15g023980.1	9.33172	2.22458	1.18716	1.87386	0.0609501	1	AT3G17730.1	| NAC domain containing protein 57 | Chr3:6064379-6065813 FORWARD LENGTH=246 | 201606
Csa11g086220.1	2.52684	2.22382	1.92907	1.1528	0.248994	1	AT5G54240.1	| membrane lipoprotein lipid attachment site-like protein%2C putative (DUF1223) | Chr5:22023339-22024461 REVERSE LENGTH=282 | 201606
Csa07g037230.1	2.42982	2.22374	1.92752	1.15368	0.248631	1	AT1G70400.3	| NOSIC domain protein | Chr1:26531399-26533126 REVERSE LENGTH=274 | 201606
Csa11g020220.1	12.0556	2.21835	2.15422	1.02977	0.303119	1	AT4G24510.1	| HXXXD-type acyl-transferase family protein | Chr4:12660929-12662537 FORWARD LENGTH=421 | 201606
Csa09g071590.1	4.11078	2.21603	1.39694	1.58635	0.11266	1	AT1G70340.1	| dicer-like protein (DUF936) | Chr1:26504567-26506389 REVERSE LENGTH=510 | 201606
Csa12416s010.1	3.38414	2.21581	1.53639	1.44221	0.149242	1	AT4G39390.3	| nucleotide sugar transporter-KT 1 | Chr4:18316290-18317854 FORWARD LENGTH=333 | 201606
Csa11g019330.1	2.46302	2.21492	1.73566	1.27612	0.201912	1	AT4G25240.2	| SKU5 similar 1 | Chr4:12930539-12933563 FORWARD LENGTH=589 | 201606
Csa11g086050.1	2.74329	2.21456	1.47365	1.50278	0.132896	1	AT5G54095.2	| proteoglycan-like protein | Chr5:21952868-21953369 REVERSE LENGTH=127 | 201606
Csa17g021780.1	3.4171	2.21438	1.51791	1.45884	0.14461	1	AT1G16220.1	| Protein phosphatase 2C family protein | Chr1:5548653-5550553 FORWARD LENGTH=491 | 201606
Csa15g019450.1	6.96594	2.21305	1.44663	1.5298	0.126066	1	AT3G15040.1	| senescence regulator (Protein of unknown function%2C DUF584) | Chr3:5065445-5066176 REVERSE LENGTH=243 | 201606
Csa02g027010.1	4.98298	2.21019	1.44748	1.52693	0.126779	1	AT4G09940.1	| P-loop containing nucleoside triphosphate hydrolases superfamily protein | Chr4:6231786-6233397 FORWARD LENGTH=394 | 201606
Csa01g033320.1	7.45496	2.20962	1.13527	1.94635	0.0516132	1	AT2G40050.1	| Cysteine/Histidine-rich C1 domain family protein | Chr2:16723919-16725748 REVERSE LENGTH=609 | 201606
Csa01g015560.3	1.74692	2.20902	1.87126	1.1805	0.237802	1	AT3G13290.1	| varicose-like protein | Chr3:4297529-4303113 FORWARD LENGTH=1340 | 201606
Csa08g055990.1	4.18247	2.20663	1.3577	1.62526	0.104106	1	AT5G08350.1	| GRAM domain-containing protein / ABA-responsive protein-like protein | Chr5:2686417-2687175 REVERSE LENGTH=222 | 201606
Csa11g041660.1	9.34728	2.20406	1.37862	1.59875	0.109877	1	AT4G13420.1	| high affinity K+ transporter 5 | Chr4:7797038-7802174 REVERSE LENGTH=785 | 201606
Csa13g017290.1	3.08542	2.20315	1.90181	1.15845	0.246681	1	AT5G14470.1	| GHMP kinase family protein | Chr5:4663029-4664657 REVERSE LENGTH=366 | 201606
Csa11g019150.1	4.05292	2.20246	1.78804	1.23177	0.218034	1	AT4G25420.1	| 2-oxoglutarate (2OG) and Fe(II)-dependent oxygenase superfamily protein | Chr4:12990982-12992409 REVERSE LENGTH=377 | 201606
Csa18g035850.1	2.80323	2.20176	1.82971	1.20334	0.228846	1	AT5G62380.2	| NAC-domain protein 101 | Chr5:25050684-25051858 FORWARD LENGTH=348 | 201606
Csa05g022900.1	8.39334	2.20108	1.06856	2.05986	0.0394117	1	AT2G33510.1	| ATP-dependent RNA helicase | Chr2:14194195-14195473 FORWARD LENGTH=189 | 201606
Csa26815s010.1	1.45391	2.20056	2.31767	0.949471	0.342381	1	AT5G16210.1	| HEAT repeat-containing protein | Chr5:5290999-5297779 REVERSE LENGTH=1180 | 201606
Csa19g056380.1	2.61683	2.20006	1.93442	1.13732	0.255404	1	AT1G64760.2	| O-Glycosyl hydrolases family 17 protein | Chr1:24054220-24056194 REVERSE LENGTH=481 | 201606
Csa03g022400.1	1.78701	2.19981	2.38459	0.922511	0.356262	1	AT1G18550.1	| ATP binding microtubule motor family protein | Chr1:6381656-6384340 REVERSE LENGTH=725 | 201606
Csa09g086750.1	1.59737	2.19963	2.39962	0.916657	0.359322	1	AT2G22420.1	| Peroxidase superfamily protein | Chr2:9513341-9514484 FORWARD LENGTH=329 | 201606
Csa17g094350.1	3.7511	2.19893	2.35608	0.9333	0.350665	1	AT1G53830.1	| pectin methylesterase 2 | Chr1:20098562-20100745 FORWARD LENGTH=587 | 201606
Csa18g002520.1	7.1799	2.19878	1.12194	1.9598	0.0500187	1	AT3G09830.3	| Protein kinase superfamily protein | Chr3:3017199-3018696 FORWARD LENGTH=418 | 201606
Csa02g059360.1	1.7937	2.19797	2.1005	1.0464	0.295375	1	AT5G56380.2	| F-box/RNI-like/FBD-like domains-containing protein | Chr5:22838836-22840353 REVERSE LENGTH=439 | 201606
Csa10g032120.1	6.96883	2.19734	0.997575	2.20268	0.0276174	1	AT4G14390.3	| Ankyrin repeat family protein | Chr4:8289837-8291739 FORWARD LENGTH=526 | 201606
Csa13g027910.1	1.96853	2.19601	2.10613	1.04268	0.297097	1	AT5G23330.1	| Nucleotidylyl transferase superfamily protein | Chr5:7854194-7855738 FORWARD LENGTH=354 | 201606
Csa20g077920.1	1.82028	2.19475	2.30709	0.951304	0.34145	1	AT5G45950.1	| GDSL-like Lipase/Acylhydrolase superfamily protein | Chr5:18634155-18636512 FORWARD LENGTH=357 | 201606
Csa10g028530.1	1.5108	2.19404	2.71327	0.808631	0.418727	1	AT4G17000.3	| neurofilament heavy protein | Chr4:9567046-9569913 REVERSE LENGTH=661 | 201606
Csa14g007700.2	7.5327	2.19396	1.10955	1.97735	0.0480021	1	AT1G06290.1	| acyl-CoA oxidase 3 | Chr1:1922423-1926002 FORWARD LENGTH=675 | 201606
Csa12g071050.1	3.04872	2.19355	1.81194	1.21061	0.226044	1	AT5G51830.2	| pfkB-like carbohydrate kinase family protein | Chr5:21069709-21071450 FORWARD LENGTH=343 | 201606
Csa03g006460.1	2.56566	2.19348	1.84264	1.1904	0.23389	1	AT1G05080.1	| F-box/RNI-like/FBD-like domains-containing protein | Chr1:1459091-1460579 FORWARD LENGTH=439 | 201606
Csa06g045100.1	1.71292	2.19072	1.75292	1.24975	0.211389	1	AT2G40660.1	| Nucleic acid-binding%2C OB-fold-like protein | Chr2:16966011-16968866 FORWARD LENGTH=389 | 201606
Csa05g015810.1	4.10979	2.18832	1.45812	1.50078	0.133412	1	AT2G37890.1	| Mitochondrial substrate carrier family protein | Chr2:15862017-15863849 REVERSE LENGTH=337 | 201606
Csa12g029500.1	2.40385	2.18786	1.78875	1.22312	0.221283	1	AT4G24760.1	| alpha/beta-Hydrolases superfamily protein | Chr4:12761482-12763564 REVERSE LENGTH=365 | 201606
Csa08g017710.1	4.92562	2.18703	1.59498	1.3712	0.170313	1	AT5G23370.1	| GRAM domain-containing protein / ABA-responsive protein-like protein | Chr5:7863542-7864201 REVERSE LENGTH=219 | 201606
Csa02383s010.1	2.32183	2.18522	2.1698	1.00711	0.313882	1	AT3G24340.1	| chromatin remodeling 40 | Chr3:8832085-8835722 REVERSE LENGTH=1132 | 201606
Csa16g048420.1	3.95921	2.18187	2.5953	0.8407	0.400516	1	AT3G14450.1	| CTC-interacting domain 9 | Chr3:4849788-4851601 FORWARD LENGTH=327 | 201606
Csa20g006500.1	4.62146	2.18146	2.14673	1.01618	0.309546	1	AT5G05250.1	| hypothetical protein | Chr5:1557116-1557835 REVERSE LENGTH=239 | 201606
Csa11g066750.1	2.92768	2.18021	1.47594	1.47717	0.13963	1	AT5G45490.2	| P-loop containing nucleoside triphosphate hydrolases superfamily protein | Chr5:18431064-18432128 FORWARD LENGTH=354 | 201606
Csa05g041190.2	2.79751	2.1779	1.81133	1.20238	0.229217	1	AT1G78900.2	| vacuolar ATP synthase subunit A | Chr1:29660463-29664575 FORWARD LENGTH=623 | 201606
Csa11g002560.1	4.45768	2.17782	1.36365	1.59705	0.110256	1	AT4G39550.1	| Galactose oxidase/kelch repeat superfamily protein | Chr4:18380681-18381859 REVERSE LENGTH=392 | 201606
Csa16g012520.1	3.49346	2.17696	1.61731	1.34604	0.178291	1	AT2G31100.1	| alpha/beta-Hydrolases superfamily protein | Chr2:13256738-13258174 REVERSE LENGTH=414 | 201606
Csa16g039830.1	2.15754	2.17411	1.91637	1.13449	0.256588	1	AT1G75800.1	| Pathogenesis-related thaumatin superfamily protein | Chr1:28458889-28460447 FORWARD LENGTH=330 | 201606
Csa16g039350.1	1.49249	2.17099	1.9614	1.10686	0.268355	1	AT1G45000.1	| AAA-type ATPase family protein | Chr1:17009220-17011607 FORWARD LENGTH=399 | 201606
Csa19g047840.1	1.45692	2.17051	2.00903	1.08038	0.279975	1	AT5G23450.4	| long-chain base (LCB) kinase 1 | Chr5:7904561-7908960 REVERSE LENGTH=759 | 201606
Csa05g001590.1	3.92806	2.17031	1.59686	1.35911	0.174111	1	AT2G47560.1	| RING/U-box superfamily protein | Chr2:19511934-19512617 REVERSE LENGTH=227 | 201606
Csa09g075270.1	2.22746	2.16985	1.99868	1.08564	0.277637	1	AT1G71930.2	| vascular related NAC-domain protein 7 | Chr1:27076205-27077829 FORWARD LENGTH=324 | 201606
Csa12g002480.1	2.06352	2.1685	2.01241	1.07756	0.281228	1	AT4G39630.1	| translation initiation factor | Chr4:18397749-18399263 REVERSE LENGTH=233 | 201606
Csa13g001440.1	2.17071	2.16718	1.82046	1.19045	0.233869	1	AT5G01430.2	| Got1/Sft2-like vescicle transport protein family | Chr5:176797-178010 REVERSE LENGTH=140 | 201606
Csa02g067880.1	2.74109	2.16623	2.08767	1.03763	0.299441	1	AT5G60930.3	| P-loop containing nucleoside triphosphate hydrolases superfamily protein | Chr5:24515572-24522511 REVERSE LENGTH=1300 | 201606
Csa12g017680.1	2.60538	2.16619	2.22196	0.974897	0.329611	1	AT5G37474.1	| Putative membrane lipoprotein | Chr5:14875186-14875527 REVERSE LENGTH=80 | 201606
Csa19g026350.1	2.27605	2.16607	1.67706	1.29159	0.1965	1	AT3G18900.4	| ternary complex factor MIP1 leucine-zipper protein | Chr3:6517181-6519677 FORWARD LENGTH=530 | 201606
Csa02g067130.1	7.93876	2.16411	0.865822	2.49948	0.0124374	1	AT5G60200.1	| TARGET OF MONOPTEROS 6 | Chr5:24241078-24241951 FORWARD LENGTH=257 | 201606
Csa16g027610.1	11.6584	2.16294	0.861935	2.5094	0.0120937	1	AT1G67710.1	| response regulator 11 | Chr1:25376994-25378905 REVERSE LENGTH=521 | 201606
Csa14g013760.1	3.56841	2.16246	1.76728	1.2236	0.221102	1	AT1G11070.4	| hydroxyproline-rich glycoprotein family protein | Chr1:3690406-3693651 REVERSE LENGTH=746 | 201606
Csa19g047690.1	1.60876	2.16177	2.62698	0.82291	0.410559	1	AT2G20870.1	| cell wall protein precursor | Chr2:8982239-8982661 REVERSE LENGTH=140 | 201606
Csa13g011290.1	6.56774	2.16072	1.08797	1.98601	0.0470324	1	AT3G56730.1	| Putative endonuclease or glycosyl hydrolase | Chr3:21014208-21014910 FORWARD LENGTH=166 | 201606
Csa16g046510.1	1.72836	2.16056	2.09368	1.03195	0.302097	1	AT2G24800.1	| Peroxidase superfamily protein | Chr2:10571255-10572570 REVERSE LENGTH=329 | 201606
Csa03g024350.1	2.68641	2.15859	1.9096	1.13038	0.258314	1	AT1G20530.1	| girdin (DUF630 and DUF632) | Chr1:7108370-7110377 REVERSE LENGTH=614 | 201606
Csa14g018730.1	1.82102	2.15694	2.63136	0.819705	0.412384	1	AT1G15580.1	| indole-3-acetic acid inducible 5 | Chr1:5365764-5366460 REVERSE LENGTH=163 | 201606
Csa03g018160.1	3.68616	2.15417	1.5194	1.41777	0.156257	1	AT1G14430.1	| glyoxal oxidase-related protein | Chr1:4934359-4936053 FORWARD LENGTH=564 | 201606
Csa10g007930.2	3.37524	2.15232	1.43866	1.49606	0.134639	1	AT4G34260.1	| 1%2C2-alpha-L-fucosidase | Chr4:16398130-16401591 FORWARD LENGTH=843 | 201606
Csa11g055170.1	10.4681	2.15223	2.0113	1.07007	0.284589	1	AT5G39050.1	| HXXXD-type acyl-transferase family protein | Chr5:15634596-15636005 FORWARD LENGTH=469 | 201606
Csa16g007340.1	2.08161	2.15163	1.61526	1.33206	0.182839	1	AT2G33790.1	| arabinogalactan protein 30 | Chr2:14293862-14295237 REVERSE LENGTH=239 | 201606
Csa11g035010.1	2.11212	2.15084	2.5603	0.840075	0.400867	1	AT4G15490.1	| UDP-Glycosyltransferase superfamily protein | Chr4:8852864-8854303 REVERSE LENGTH=479 | 201606
Csa07g046540.1	2.66791	2.14268	1.88398	1.13731	0.255407	1	AT1G75090.1	| DNA glycosylase superfamily protein | Chr1:28187647-28189612 REVERSE LENGTH=329 | 201606
Csa14139s010.1	2.38511	2.14065	1.95712	1.09378	0.274052	1	AT4G24220.2	| NAD(P)-binding Rossmann-fold superfamily protein | Chr4:12565219-12566474 FORWARD LENGTH=387 | 201606
Csa16g030420.1	2.68036	2.13943	1.65727	1.29093	0.196728	1	AT1G69080.1	| Adenine nucleotide alpha hydrolases-like superfamily protein | Chr1:25972132-25973243 REVERSE LENGTH=223 | 201606
Csa09g070720.1	1.54008	2.13923	1.92456	1.11154	0.266335	1	AT1G63400.1	| Pentatricopeptide repeat (PPR) superfamily protein | Chr1:23507320-23509053 FORWARD LENGTH=577 | 201606
Csa18g019020.1	9.12806	2.1346	0.906075	2.35587	0.0184793	1	AT5G49630.1	| amino acid permease 6 | Chr5:20142681-20146441 REVERSE LENGTH=481 | 201606
Csa14g015500.1	1.62995	2.13426	7.06253	0.302194	0.762504	1	AT1G12610.1	| Integrase-type DNA-binding superfamily protein | Chr1:4290205-4290834 REVERSE LENGTH=209 | 201606
Csa15g060880.1	3.80831	2.13205	1.5094	1.41251	0.157799	1	AT2G07170.1	| ARM repeat superfamily protein | Chr2:2975565-2978692 FORWARD LENGTH=820 | 201606
Csa10g041140.1	11.1897	2.12787	0.920452	2.31177	0.0207903	1	AT5G37660.1	| plasmodesmata-located protein 7 | Chr5:14959842-14961379 FORWARD LENGTH=288 | 201606
Csa02g062160.1	3.85577	2.12721	1.2444	1.70943	0.0873707	1	AT3G52580.1	| Ribosomal protein S11 family protein | Chr3:19503324-19504701 FORWARD LENGTH=150 | 201606
Csa10g012340.1	2.3499	2.12644	1.73343	1.22672	0.219926	1	AT4G29760.2	| target of trans acting-siR480/255 protein | Chr4:14574114-14575148 FORWARD LENGTH=280 | 201606
Csa08g053530.1	2.02673	2.12457	1.7259	1.23099	0.218327	1	AT4G01160.1	| BTB/POZ/Kelch-associated protein | Chr4:494976-497006 REVERSE LENGTH=505 | 201606
Csa10g017090.1	4.98309	2.12342	3.99006	0.532178	0.594603	1	AT4G25810.1	| xyloglucan endotransglycosylase 6 | Chr4:13128694-13129715 FORWARD LENGTH=286 | 201606
Csa04g061250.1	2.24033	2.12323	2.307	0.920346	0.357392	1	AT2G43530.1	| scorpion toxin-like knottin superfamily protein | Chr2:18070110-18070523 FORWARD LENGTH=83 | 201606
Csa14g048690.1	3.17425	2.12275	3.91534	0.542161	0.587707	1	AT1G43040.2	| SAUR-like auxin-responsive protein family | Chr1:16184200-16184523 FORWARD LENGTH=107 | 201606
Csa08g048700.1	3.83094	2.12224	3.68107	0.576527	0.564259	1	AT4G04745.1	| hypothetical protein | Chr4:2412863-2413303 REVERSE LENGTH=146 | 201606
Csa13g037890.1	1.40466	2.12139	3.77412	0.562089	0.574056	1	AT5G18020.1	| SAUR-like auxin-responsive protein family | Chr5:5966305-5966580 REVERSE LENGTH=91 | 201606
Csa12g016880.1	18.9042	2.11466	3.24326	0.652017	0.51439	1	AT4G30280.1	| xyloglucan endotransglucosylase/hydrolase 18 | Chr4:14825958-14826998 REVERSE LENGTH=282 | 201606
Csa11g093150.1	119.784	2.11443	1.2722	1.66203	0.0965073	1	AT5G59310.1	| lipid transfer protein 4 | Chr5:23925296-23925772 REVERSE LENGTH=112 | 201606
Csa04g041760.1	1.39048	2.11365	3.182	0.664251	0.506529	1	AT3G55490.1	| GINS complex protein | Chr3:20572171-20573415 REVERSE LENGTH=185 | 201606
Csa04g008470.1	1.35227	2.10924	2.95787	0.713095	0.475787	1	AT2G02970.1	| GDA1/CD39 nucleoside phosphatase family protein | Chr2:865395-868007 REVERSE LENGTH=555 | 201606
Csa11g007150.1	8.1795	2.10879	1.31745	1.60066	0.109453	1	AT4G34790.1	| SAUR-like auxin-responsive protein family | Chr4:16594539-16594865 FORWARD LENGTH=108 | 201606
Csa10g033450.1	1.35932	2.10638	2.83592	0.74275	0.457633	1	AT4G13370.1	| serine/arginine repetitive matrix protein%2C putative (DUF936) | Chr4:7777916-7780334 REVERSE LENGTH=673 | 201606
Csa01g003540.1	2.40815	2.10542	2.79994	0.751951	0.452081	1	AT3G03820.1	| SAUR-like auxin-responsive protein family | Chr3:976933-977223 REVERSE LENGTH=96 | 201606
Csa11g017620.1	1.40264	2.10483	2.77714	0.757913	0.448503	1	AT4G35120.1	| Galactose oxidase/kelch repeat superfamily protein | Chr4:16716806-16718017 FORWARD LENGTH=389 | 201606
Csa16g032710.1	1.61223	2.10309	2.71612	0.774299	0.438754	1	AT1G71015.2	| plastid movement impaired protein | Chr1:26789389-26790061 REVERSE LENGTH=195 | 201606
Csa16g012430.2	3.20905	2.10289	1.39702	1.50527	0.132253	1	AT2G31190.2	| root UVB sensitive protein (Protein of unknown function%2C DUF647) | Chr2:13291458-13293681 REVERSE LENGTH=432 | 201606
Csa20g003340.1	1.81313	2.10191	2.67729	0.785089	0.432401	1	AT2G02610.1	| Cysteine/Histidine-rich C1 domain family protein | Chr2:710722-712605 FORWARD LENGTH=627 | 201606
Csa17g043440.1	1.90142	2.1014	2.66025	0.789928	0.42957	1	AT1G09620.1	| ATP binding/leucine-tRNA ligases/aminoacyl-tRNA ligase | Chr1:3113077-3116455 REVERSE LENGTH=1091 | 201606
Csa12g065950.1	2.06832	2.10087	2.6441	0.79455	0.426876	1	AT4G13195.1	| CLAVATA3/ESR-RELATED 44 | Chr4:7662664-7663002 REVERSE LENGTH=112 | 201606
Csa09g058710.1	1.36711	2.10019	2.62293	0.800703	0.423303	1	AT3G51710.1	| D-mannose binding lectin protein with Apple-like carbohydrate-binding domain-containing protein | Chr3:19182484-19183996 FORWARD LENGTH=476 | 201606
Csa06g015500.1	3.27822	2.09954	1.46839	1.42982	0.152768	1	AT1G51860.2	| Leucine-rich repeat protein kinase family protein | Chr1:19257634-19260943 REVERSE LENGTH=746 | 201606
Csa10g047110.1	3.1325	2.09911	1.87618	1.11882	0.263215	1	AT5G39410.1	| Saccharopine dehydrogenase | Chr5:15768415-15770274 REVERSE LENGTH=454 | 201606
Csa11g002570.1	3.99949	2.09846	1.45303	1.4442	0.148682	1	AT4G39550.1	| Galactose oxidase/kelch repeat superfamily protein | Chr4:18380681-18381859 REVERSE LENGTH=392 | 201606
Csa20g081060.1	1.76651	2.09826	2.5665	0.817557	0.41361	1	AT1G66100.1	| Plant thionin | Chr1:24605876-24606473 REVERSE LENGTH=134 | 201606
Csa29359s010.1	1.41837	2.09787	2.55608	0.820738	0.411795	1	AT2G20830.2	| folic acid binding / transferase | Chr2:8968370-8970479 REVERSE LENGTH=431 | 201606
Csa20g066560.1	1.53478	2.09571	2.49857	0.838763	0.401602	1	AT5G42780.1	| homeobox protein 27 | Chr5:17154841-17155569 FORWARD LENGTH=242 | 201606
Csa15g006140.1	2.60616	2.09541	1.41172	1.48429	0.137732	1	AT3G05165.3	| Major facilitator superfamily protein | Chr3:1458287-1462737 REVERSE LENGTH=467 | 201606
Csa11g070920.1	13.8713	2.09439	0.959039	2.18384	0.028974	1	AT5G43890.1	| Flavin-binding monooxygenase family protein | Chr5:17648857-17650131 REVERSE LENGTH=424 | 201606
Csa04g028900.1	10.3233	2.09263	0.99733	2.09824	0.0358843	1	AT5G59730.2	| exocyst subunit exo70 family protein H7 | Chr5:24064096-24066004 REVERSE LENGTH=632 | 201606
Csa10g031530.1	2.51758	2.09188	2.40707	0.869059	0.384815	1	AT4G14819.1	| hypothetical protein (DUF1677) | Chr4:8507365-8507679 FORWARD LENGTH=104 | 201606
Csa05g063320.1	1.8722	2.08923	2.35024	0.888944	0.374033	1	AT1G56555.1	| transmembrane protein | Chr1:21191121-21192217 REVERSE LENGTH=177 | 201606
Csa04557s010.1	1.36904	2.08719	2.30906	0.903916	0.36604	1	AT3G02065.1	| P-loop containing nucleoside triphosphate hydrolases superfamily protein | Chr3:359628-360734 FORWARD LENGTH=368 | 201606
Csa01g041740.1	5.72008	2.084	1.09834	1.8974	0.0577745	1	AT2G18590.1	| Major facilitator superfamily protein | Chr2:8069988-8072866 FORWARD LENGTH=473 | 201606
Csa19g007460.1	8.4128	2.08355	0.876995	2.37578	0.0175119	1	AT2G18730.1	| diacylglycerol kinase 3 | Chr2:8118976-8121689 FORWARD LENGTH=488 | 201606
Csa16g040950.1	2.50838	2.08297	2.23244	0.933047	0.350796	1	AT1G76780.3	| HSP20-like chaperones superfamily protein | Chr1:28816258-28822256 FORWARD LENGTH=1948 | 201606
Csa16g009610.1	1.74931	2.08194	2.21513	0.939874	0.347282	1	AT2G31930.1	| hypothetical protein | Chr2:13577566-13577997 FORWARD LENGTH=143 | 201606
Csa15g023920.1	14.3363	2.07901	0.804252	2.58502	0.00973737	1	AT3G17680.3	| Kinase interacting (KIP1-like) family protein | Chr3:6043138-6044363 REVERSE LENGTH=345 | 201606
Csa16g030540.1	7.38529	2.07885	1.39738	1.48768	0.136835	1	AT1G69230.2	| SPIRAL1-like2 | Chr1:26026543-26027085 REVERSE LENGTH=110 | 201606
Csa12g007830.1	2.82648	2.07726	1.41235	1.47077	0.141352	1	AT4G24420.3	| RNA-binding (RRM/RBD/RNP motifs) family protein | Chr4:12627096-12627359 FORWARD LENGTH=87 | 201606
Csa05546s010.1	4.06151	2.07541	1.10798	1.87315	0.0610471	1	AT2G16990.8	| Major facilitator superfamily protein | Chr2:7383194-7387783 FORWARD LENGTH=429 | 201606
Csa16g043890.1	10.0932	2.07423	1.69	1.22735	0.219689	1	AT1G66100.1	| Plant thionin | Chr1:24605876-24606473 REVERSE LENGTH=134 | 201606
Csa11g102260.1	12.5495	2.07307	0.844235	2.45556	0.0140666	1	AT5G65070.1	| K-box region and MADS-box transcription factor family protein | Chr5:25992310-25995930 FORWARD LENGTH=200 | 201606
Csa03g025160.1	2.22658	2.07215	2.0704	1.00085	0.316901	1	AT1G21360.1	| glycolipid transfer protein 2 | Chr1:7481365-7483237 FORWARD LENGTH=223 | 201606
Csa18g033590.1	3.40786	2.07189	1.54728	1.33905	0.180555	1	AT5G60250.1	| zinc finger (C3HC4-type RING finger) family protein | Chr5:24252226-24254710 FORWARD LENGTH=655 | 201606
Csa18g026560.1	20.1657	2.07124	1.69518	1.22184	0.221767	1	AT5G55180.1	| O-Glycosyl hydrolases family 17 protein | Chr5:22388834-22390550 FORWARD LENGTH=460 | 201606
Csa17g015430.1	2.23945	2.07073	2.05192	1.00917	0.312895	1	AT1G11350.1	| S-domain-1 13 | Chr1:3817725-3820752 REVERSE LENGTH=830 | 201606
Csa02g059990.1	1.66805	2.06823	2.20053	0.939877	0.34728	1	AT5G01910.1	| myelin transcription factor | Chr5:357950-358655 REVERSE LENGTH=180 | 201606
Csa07g030690.1	3.81587	2.06811	1.05519	1.95994	0.0500025	1	AT1G66510.4	| AAR2 protein family | Chr1:24812881-24815804 FORWARD LENGTH=399 | 201606
Csa10g028610.1	1.70188	2.06371	3.42004	0.603415	0.546233	1	AT4G16890.5	| TIR-NBS-LRR class disease resistance protein | Chr4:9500506-9505455 REVERSE LENGTH=1428 | 201606
Csa09g094960.1	3.5572	2.06343	1.19254	1.73029	0.0835788	1	AT1G80080.1	| Leucine-rich repeat (LRR) family protein | Chr1:30128073-30129563 REVERSE LENGTH=496 | 201606
Csa11g091440.1	6.34235	2.0633	0.9743	2.11773	0.0341984	1	AT5G57830.1	| zein-binding protein (Protein of unknown function%2C DUF593) | Chr5:23429406-23430860 REVERSE LENGTH=387 | 201606
Csa03g059670.1	8.32769	2.06004	1.64841	1.24972	0.211403	1	AT1G52700.3	| alpha/beta-Hydrolases superfamily protein | Chr1:19631186-19633366 REVERSE LENGTH=255 | 201606
Csa10g028270.1	1.42048	2.05779	2.88074	0.714327	0.475025	1	AT4G17215.1	| Pollen Ole e 1 allergen and extensin family protein | Chr4:9655884-9656425 FORWARD LENGTH=150 | 201606
Csa11g015700.1	1.85462	2.05769	2.54885	0.807298	0.419495	1	AT4G28190.1	| Developmental regulator%2C ULTRAPETALA | Chr4:13985753-13987050 FORWARD LENGTH=237 | 201606
Csa19g024730.1	4.24365	2.05539	1.24464	1.65139	0.0986584	1	AT3G17590.1	| transcription regulatory protein SNF5%2C putative (BSH) | Chr3:6017313-6019591 REVERSE LENGTH=240 | 201606
Csa09g005330.1	1.67819	2.05511	2.34625	0.875913	0.381077	1	AT1G73490.2	| RNA-binding (RRM/RBD/RNP motifs) family protein | Chr1:27633496-27634867 REVERSE LENGTH=260 | 201606
Csa01g024550.1	7.32726	2.0551	1.04669	1.96344	0.0495955	1	AT3G21465.1	| adenylyl cyclase | Chr3:7560750-7563202 FORWARD LENGTH=388 | 201606
Csa06g030360.3	1.92901	2.0544	2.29803	0.893986	0.37133	1	AT3G55700.1	| UDP-Glycosyltransferase superfamily protein | Chr3:20671202-20673278 FORWARD LENGTH=460 | 201606
Csa08409s010.1	1.45343	2.05344	2.24058	0.916477	0.359417	1	AT5G65930.2	| kinesin-like calmodulin-binding protein (ZWICHEL) | Chr5:26370369-26376394 REVERSE LENGTH=1260 | 201606
Csa09g006870.1	2.10125	2.05185	2.15353	0.952785	0.340699	1	AT3G45140.1	| lipoxygenase 2 | Chr3:16525437-16529233 FORWARD LENGTH=896 | 201606
Csa10g006920.1	1.59113	2.0514	2.13016	0.963023	0.335536	1	AT4G35230.1	| BR-signaling kinase 1 | Chr4:16755325-16758041 REVERSE LENGTH=512 | 201606
Csa10g033310.1	4.72053	2.05138	1.22675	1.67221	0.0944827	1	AT4G13540.1	| golgin family A protein | Chr4:7869896-7870604 FORWARD LENGTH=210 | 201606
Csa02g053330.1	8.86668	2.05038	1.24304	1.64949	0.0990469	1	AT1G74050.1	| Ribosomal protein L6 family protein | Chr1:27847256-27848680 REVERSE LENGTH=233 | 201606
Csa14g028100.1	10.8413	2.04873	1.64615	1.24456	0.213294	1	AT1G22890.1	| transmembrane protein | Chr1:8102851-8103228 FORWARD LENGTH=73 | 201606
Csa11g084090.1	2.99985	2.04787	1.96591	1.04169	0.297555	1	AT5G52390.1	| PAR1 protein | Chr5:21264281-21265173 REVERSE LENGTH=195 | 201606
Csa10g030330.1	23.5783	2.04402	0.993671	2.05704	0.0396823	1	AT4G15680.1	| Thioredoxin superfamily protein | Chr4:8931813-8932121 FORWARD LENGTH=102 | 201606
Csa20g010110.1	2.71951	2.04135	1.84459	1.10667	0.268437	1	AT5G07680.1	| NAC domain containing protein 80 | Chr5:2436092-2437322 FORWARD LENGTH=329 | 201606
Csa02g004640.1	4.48595	2.04077	1.233	1.65513	0.0978986	1	AT4G01510.5	| Arv1-like protein | Chr4:642755-644190 FORWARD LENGTH=260 | 201606
Csa07g035660.1	3.18297	2.03657	1.43771	1.41653	0.15662	1	AT4G20790.1	| Leucine-rich repeat protein kinase family protein | Chr4:11134775-11136423 REVERSE LENGTH=518 | 201606
Csa17g010780.1	6.62323	2.03376	1.00611	2.0214	0.0432383	1	AT1G07410.1	| RAB GTPase homolog A2B | Chr1:2276270-2277154 FORWARD LENGTH=214 | 201606
Csa17g088100.1	6.95375	2.03246	1.2717	1.59822	0.109995	1	AT1G50310.1	| sugar transporter 9 | Chr1:18635984-18638110 FORWARD LENGTH=517 | 201606
Csa17g028550.1	10.2723	2.03072	1.11746	1.81726	0.069178	1	AT1G21790.1	| TRAM%2C LAG1 and CLN8 (TLC) lipid-sensing domain containing protein | Chr1:7654357-7655691 FORWARD LENGTH=288 | 201606
Csa04g041930.1	5.50746	2.02929	1.53134	1.32517	0.185114	1	AT3G55600.2	| Membrane fusion protein Use1 | Chr3:20620682-20622341 FORWARD LENGTH=240 | 201606
Csa10g020190.1	1.89206	2.02805	2.03729	0.995464	0.319511	1	AT4G22900.1	| transmembrane protein%2C putative (DUF1191) | Chr4:12010221-12011252 FORWARD LENGTH=343 | 201606
Csa04g015450.1	1.67482	2.02672	2.08524	0.97194	0.33108	1	AT3G27440.1	| uridine kinase-like 5 | Chr3:10155555-10157931 FORWARD LENGTH=465 | 201606
Csa05g015190.1	2.14459	2.02538	2.18227	0.928106	0.353353	1	AT5G58420.1	| Ribosomal protein S4 (RPS4A) family protein | Chr5:23619599-23620896 FORWARD LENGTH=262 | 201606
Csa00668s020.1	15.9962	2.02476	0.818009	2.47523	0.0133152	1	AT1G34630.1	| transmembrane protein | Chr1:12685317-12687435 FORWARD LENGTH=481 | 201606
Csa18g028990.1	2.41553	2.02475	2.1012	0.963615	0.335239	1	AT5G56300.1	| gibberellic acid methyltransferase 2 | Chr5:22799571-22801484 FORWARD LENGTH=387 | 201606
Csa19g007150.1	1.39745	2.02352	2.25832	0.896027	0.370238	1	AT3G22560.1	| Acyl-CoA N-acyltransferases (NAT) superfamily protein | Chr3:7998915-7999442 REVERSE LENGTH=175 | 201606
Csa17g024130.1	2.40306	2.02285	2.28619	0.884816	0.376256	1	AT1G18350.1	| MAP kinase kinase 7 | Chr1:6315686-6316609 FORWARD LENGTH=307 | 201606
Csa16g051580.1	1.54599	2.02154	2.34733	0.86121	0.389122	1	AT1G08340.1	| Rho GTPase activating protein with PAK-box/P21-Rho-binding domain-containing protein | Chr1:2631308-2632669 FORWARD LENGTH=331 | 201606
Csa06g012690.1	1.71311	2.02112	2.21124	0.914021	0.360706	1	AT5G39300.1	| expansin A25 | Chr5:15737427-15738435 REVERSE LENGTH=276 | 201606
Csa08g001930.1	2.43368	2.02099	2.21523	0.912317	0.361602	1	AT1G45063.2	| copper ion binding / electron carrier protein | Chr1:17034068-17034886 REVERSE LENGTH=272 | 201606
Csa19g058040.1	2.33544	2.02014	2.24462	0.89999	0.368126	1	AT2G18460.1	| like COV 3 | Chr2:8001320-8002854 FORWARD LENGTH=274 | 201606
Csa11g033120.1	2.23438	2.01894	2.28697	0.882804	0.377342	1	AT4G16640.1	| Matrixin family protein | Chr4:9367396-9368490 REVERSE LENGTH=364 | 201606
Csa06g051520.1	1.43999	2.01814	2.53464	0.796224	0.425902	1	AT2G45130.1	| SPX domain protein 3 | Chr2:18606489-18607754 FORWARD LENGTH=245 | 201606
Csa15g010740.1	2.32799	2.0181	1.89001	1.06777	0.285623	1	AT3G09040.3	| Pentatricopeptide repeat (PPR) superfamily protein | Chr3:2761195-2764356 REVERSE LENGTH=1053 | 201606
Csa12g034830.1	3.37032	2.01784	1.78758	1.12881	0.258978	1	AT4G22160.2	| hypothetical protein | Chr4:11733182-11733880 FORWARD LENGTH=163 | 201606
Csa20g015600.1	1.96125	2.01777	2.55754	0.788952	0.43014	1	AT5G10300.1	| methyl esterase 5 | Chr5:3239684-3240724 FORWARD LENGTH=258 | 201606
Csa09g050770.1	1.99727	2.01712	2.35783	0.855498	0.392276	1	AT3G01780.1	| ARM repeat superfamily protein | Chr3:279171-283399 FORWARD LENGTH=1176 | 201606
Csa19g054840.1	771.185	2.01681	1.01032	1.99621	0.0459107	1	AT2G17880.1	| Chaperone DnaJ-domain superfamily protein | Chr2:7767176-7767658 REVERSE LENGTH=160 | 201606
Csa10g045180.1	1.62652	2.01667	2.6314	0.766387	0.443446	1	AT5G38910.1	| RmlC-like cupins superfamily protein | Chr5:15578811-15579584 FORWARD LENGTH=222 | 201606
Csa12g014380.1	1.62793	2.01663	2.3785	0.847859	0.396517	1	AT4G31680.1	| Transcriptional factor B3 family protein | Chr4:15340289-15342080 REVERSE LENGTH=462 | 201606
Csa02g005360.1	2.03452	2.0158	2.41421	0.834975	0.403732	1	AT4G02170.1	| cotton fiber protein | Chr4:958126-958641 FORWARD LENGTH=171 | 201606
Csa07g007660.1	1.42825	2.0149	2.76451	0.728846	0.466096	1	AT2G33720.1	| AP2/B3-like transcriptional factor family protein | Chr2:14263776-14264989 FORWARD LENGTH=326 | 201606
Csa11g041860.1	2.01579	2.01486	2.76717	0.728131	0.466534	1	AT4G13260.1	| Flavin-binding monooxygenase family protein | Chr4:7721840-7723616 REVERSE LENGTH=415 | 201606
Csa17g061050.1	5.5775	2.01383	2.50648	0.803451	0.421714	1	AT2G42160.3	| zinc finger (ubiquitin-hydrolase) domain-containing protein | Chr2:17575336-17577397 REVERSE LENGTH=403 | 201606
Csa01g019090.1	2.3103	2.01297	2.94015	0.684651	0.493564	1	AT3G16360.2	| HPT phosphotransmitter 4 | Chr3:5554351-5555518 FORWARD LENGTH=145 | 201606
Csa05g012560.1	2.19953	2.01261	2.56979	0.783181	0.433521	1	AT2G40250.1	| SGNH hydrolase-type esterase superfamily protein | Chr2:16813330-16815251 FORWARD LENGTH=361 | 201606
Csa02g044720.1	1.77201	2.01174	2.61743	0.768594	0.442134	1	AT5G51810.1	| gibberellin 20 oxidase 2 | Chr5:21055389-21056746 REVERSE LENGTH=378 | 201606
Csa04g042540.1	2.37685	2.01164	2.62334	0.766825	0.443185	1	AT1G28060.3	| Pre-mRNA-splicing factor 3 | Chr1:9779167-9782486 FORWARD LENGTH=786 | 201606
Csa14g064850.1	1.36365	2.01162	2.62552	0.766178	0.44357	1	AT1G54215.1	| proline-rich family protein | Chr1:20243118-20243627 FORWARD LENGTH=169 | 201606
Csa05g015400.1	1.50164	2.0111	2.65559	0.757309	0.448865	1	AT2G38150.1	| alpha 1%2C4-glycosyltransferase family protein | Chr2:15981700-15982917 REVERSE LENGTH=405 | 201606
Csa10g033540.1	1.65333	2.01026	3.25617	0.617369	0.536991	1	AT4G13330.4	| S-adenosyl-L-methionine-dependent methyltransferases superfamily protein | Chr4:7754248-7755837 REVERSE LENGTH=428 | 201606
Csa10g016510.1	1.39011	2.00981	2.73661	0.734414	0.462697	1	AT4G26420.1	| S-adenosyl-L-methionine-dependent methyltransferases superfamily protein | Chr4:13350895-13352487 REVERSE LENGTH=376 | 201606
Csa07g017820.1	2.07566	2.00966	2.74523	0.732055	0.464135	1	AT1G58460.1	| hypothetical protein | Chr1:21721404-21722429 FORWARD LENGTH=177 | 201606
Csa17g002280.1	7.63264	2.00865	0.804781	2.49589	0.0125641	1	AT1G01760.3	| denosine deaminases acting on tRNA | Chr1:276412-278487 REVERSE LENGTH=433 | 201606
Csa01g001010.1	2.69869	2.00822	1.64776	1.21876	0.222935	1	AT3G01440.1	| PsbQ-like 1 | Chr3:168478-169407 FORWARD LENGTH=220 | 201606
Csa07g026470.1	1.51094	2.00708	2.9368	0.683423	0.494339	1	AT1G56555.1	| transmembrane protein | Chr1:21191121-21192217 REVERSE LENGTH=177 | 201606
Csa08g005930.1	13.6191	2.00495	0.766024	2.61735	0.00886166	1	AT3G58810.1	| metal tolerance protein A2 | Chr3:21750551-21751849 FORWARD LENGTH=432 | 201606
Csa08g057870.1	2.2928	2.00469	2.09083	0.958802	0.337658	1	AT5G06590.1	| hypothetical protein | Chr5:2016713-2018744 FORWARD LENGTH=314 | 201606
Csa17g003700.1	7.99114	2.0026	1.58155	1.26623	0.20543	1	AT1G02730.1	| cellulose synthase-like D5 | Chr1:594697-598473 REVERSE LENGTH=1181 | 201606
Csa06g052380.1	2.3503	2.00099	1.94023	1.03131	0.302393	1	AT2G45900.3	| Phosphatidylinositol N-acetyglucosaminlytransferase subunit P-like protein | Chr2:18886069-18888674 REVERSE LENGTH=720 | 201606
Csa07g054220.1	9.05331	1.99837	4.13565	0.483207	0.628949	1	AT2G24300.3	| Calmodulin-binding protein | Chr2:10340901-10343457 FORWARD LENGTH=603 | 201606
Csa05g084580.1	1.4853	1.99421	5.73595	0.347669	0.728089	1	AT3G44820.1	| Phototropic-responsive NPH3 family protein | Chr3:16361864-16364411 REVERSE LENGTH=651 | 201606
Csa19g028240.1	11.1372	1.99395	0.862176	2.3127	0.0207392	1	AT3G20395.1	| RING/U-box superfamily protein | Chr3:7112020-7113792 REVERSE LENGTH=223 | 201606
Csa14g030360.1	6.08018	1.99275	1.92335	1.03608	0.300163	1	AT1G23120.1	| Polyketide cyclase/dehydrase and lipid transport superfamily protein | Chr1:8198788-8199359 FORWARD LENGTH=148 | 201606
Csa12g025760.1	6.06941	1.99005	1.00387	1.98237	0.0474374	1	AT4G26260.1	| myo-inositol oxygenase 4 | Chr4:13297939-13300146 FORWARD LENGTH=317 | 201606
Csa01g036080.1	3.94312	1.99003	1.52035	1.30893	0.190557	1	AT2G14095.1	| hypothetical protein | Chr2:5932506-5933752 REVERSE LENGTH=234 | 201606
Csa19g033290.1	13.2206	1.98912	0.773552	2.57142	0.0101284	1	AT4G03740.1	| hypothetical protein | Chr4:1661992-1663515 REVERSE LENGTH=345 | 201606
Csa09g097020.1	7.28436	1.98901	0.982607	2.02422	0.0429479	1	AT1G62400.1	| Protein kinase superfamily protein | Chr1:23090108-23091529 FORWARD LENGTH=390 | 201606
Csa09g097640.1	3.12627	1.98884	1.21602	1.63553	0.101938	1	AT4G21380.1	| receptor kinase 3 | Chr4:11389219-11393090 REVERSE LENGTH=850 | 201606
Csa08g058330.1	2.48097	1.9838	1.8131	1.09415	0.27389	1	AT5G06200.1	| Uncharacterized protein family (UPF0497) | Chr5:1877333-1878116 FORWARD LENGTH=202 | 201606
Csa19g008430.1	4.19593	1.983	1.14284	1.73515	0.0827136	1	AT3G05870.6	| anaphase-promoting complex/cyclosome 11 | Chr3:1753961-1754802 FORWARD LENGTH=87 | 201606
Csa04g053320.1	20.0301	1.98272	0.76285	2.59909	0.00934705	1	AT2G39350.1	| ABC-2 type transporter family protein | Chr2:16430174-16432396 REVERSE LENGTH=740 | 201606
Csa02g035670.1	6.87562	1.97795	1.29774	1.52415	0.127472	1	AT5G49520.1	| WRKY DNA-binding protein 48 | Chr5:20090890-20092867 FORWARD LENGTH=399 | 201606
Csa06g024470.1	16.5959	1.97526	0.832656	2.37224	0.0176806	1	AT3G50420.1	| Pentatricopeptide repeat (PPR) superfamily protein | Chr3:18710871-18713649 REVERSE LENGTH=794 | 201606
Csa13213s010.1	3.28299	1.97514	1.48184	1.3329	0.182566	1	AT2G30110.1	| ubiquitin-activating enzyme 1 | Chr2:12852632-12857369 REVERSE LENGTH=1080 | 201606
Csa19g005490.1	2.29598	1.96887	1.53872	1.27955	0.200704	1	AT3G03330.1	| NAD(P)-binding Rossmann-fold superfamily protein | Chr3:783572-786148 REVERSE LENGTH=328 | 201606
Csa05g059310.1	6.99629	1.96864	0.906752	2.17109	0.0299242	1	AT5G19820.1	| ARM repeat superfamily protein | Chr5:6695731-6701247 REVERSE LENGTH=1116 | 201606
Csa12g020780.1	3.07041	1.96856	1.4082	1.39792	0.162136	1	AT5G67150.1	| HXXXD-type acyl-transferase family protein | Chr5:26795880-26797226 REVERSE LENGTH=448 | 201606
Csa17g061070.1	2.47624	1.96856	2.10097	0.936975	0.348772	1	AT1G31550.2	| GDSL-like Lipase/Acylhydrolase superfamily protein | Chr1:11295635-11297284 REVERSE LENGTH=394 | 201606
Csa10g004340.1	12.2666	1.96656	3.04723	0.64536	0.518694	1	AT4G36850.4	| PQ-loop repeat family protein / transmembrane family protein | Chr4:17353871-17355822 REVERSE LENGTH=310 | 201606
Csa09g009120.1	2.99776	1.96632	1.6782	1.17168	0.241324	1	AT3G25905.1	| CLAVATA3/ESR-RELATED 27 | Chr3:9486348-9486623 REVERSE LENGTH=91 | 201606
Csa11g013680.3	3.07653	1.96595	1.34855	1.45783	0.144888	1	AT4G29860.1	| Transducin/WD40 repeat-like superfamily protein | Chr4:14603296-14605704 REVERSE LENGTH=386 | 201606
Csa12g074400.1	1.51504	1.96321	2.51227	0.781449	0.434539	1	AT5G36960.1	| hypothetical protein | Chr5:14598745-14599729 FORWARD LENGTH=137 | 201606
Csa04g063320.1	2.05378	1.96293	2.19901	0.892643	0.372048	1	AT2G45400.1	| NAD(P)-binding Rossmann-fold superfamily protein | Chr2:18703960-18706235 REVERSE LENGTH=364 | 201606
Csa17g033550.1	1.39201	1.95933	2.4552	0.798033	0.424851	1	AT3G06570.1	| Galactose oxidase/kelch repeat superfamily protein | Chr3:2047369-2048541 REVERSE LENGTH=390 | 201606
Csa20g077470.1	1.60373	1.95737	2.01579	0.971017	0.33154	1	AT5G45630.1	| senescence regulator (Protein of unknown function%2C DUF584) | Chr5:18505915-18506259 REVERSE LENGTH=114 | 201606
Csa14g026600.1	1.80193	1.95621	1.95914	0.998507	0.318034	1	AT1G21360.1	| glycolipid transfer protein 2 | Chr1:7481365-7483237 FORWARD LENGTH=223 | 201606
Csa10g014880.1	2.44239	1.95585	1.36469	1.43319	0.151805	1	AT4G27900.2	| CCT motif family protein | Chr4:13890858-13892777 FORWARD LENGTH=261 | 201606
Csa01g036680.1	2.61631	1.95364	1.92294	1.01596	0.309647	1	AT2G04860.1	| Tetratricopeptide repeat (TPR)-like superfamily protein | Chr2:1706787-1708865 REVERSE LENGTH=692 | 201606
Csa08g048890.1	2.40786	1.95202	1.88757	1.03414	0.30107	1	AT3G62460.1	| Putative endonuclease or glycosyl hydrolase | Chr3:23104885-23105579 REVERSE LENGTH=200 | 201606
Csa17g009220.1	4.95232	1.95082	1.20473	1.61929	0.105384	1	AT1G05820.1	| SIGNAL PEPTIDE PEPTIDASE-LIKE 5 | Chr1:1749776-1753767 FORWARD LENGTH=536 | 201606
Csa06g017310.1	3.50324	1.94873	2.04669	0.952138	0.341027	1	AT3G44735.2	| PHYTOSULFOKINE 3 PRECURSOR | Chr3:16291388-16292118 REVERSE LENGTH=81 | 201606
Csa11g093140.1	179.774	1.94738	1.20539	1.61556	0.10619	1	AT5G59310.1	| lipid transfer protein 4 | Chr5:23925296-23925772 REVERSE LENGTH=112 | 201606
Csa19g002800.1	3.13979	1.94463	1.5485	1.25581	0.209183	1	AT3G02190.1	| Ribosomal protein L39 family protein | Chr3:406005-406342 REVERSE LENGTH=51 | 201606
Csa11g017610.1	2.255	1.94345	1.59717	1.21681	0.223676	1	AT5G10250.2	| Phototropic-responsive NPH3 family protein | Chr5:3217028-3219368 REVERSE LENGTH=622 | 201606
Csa06g024440.1	5.6497	1.94318	1.42836	1.36043	0.173693	1	AT3G50400.1	| GDSL-like Lipase/Acylhydrolase superfamily protein | Chr3:18704797-18706437 FORWARD LENGTH=374 | 201606
Csa13g014770.1	1.53112	1.94151	2.16506	0.896748	0.369853	1	AT5G11910.4	| alpha/beta-Hydrolases superfamily protein | Chr5:3836560-3838236 REVERSE LENGTH=315 | 201606
Csa17g023290.1	7.65372	1.94074	0.962619	2.01611	0.0437888	1	AT1G17540.1	| kinase with adenine nucleotide alpha hydrolases-like domain-containing protein | Chr1:6029551-6032641 REVERSE LENGTH=728 | 201606
Csa14g009470.1	1.91782	1.94037	2.1014	0.923368	0.355815	1	AT1G08035.3	| hypothetical protein | Chr1:2494814-2495149 FORWARD LENGTH=111 | 201606
Csa02g014390.1	51.0906	1.93959	0.95907	2.02237	0.0431385	1	AT4G12490.1	| Bifunctional inhibitor/lipid-transfer protein/seed storage 2S albumin superfamily protein | Chr4:7409830-7410378 REVERSE LENGTH=182 | 201606
Csa16g057430.1	3.54782	1.93939	1.46727	1.32177	0.186244	1	AT1G64700.1	| DUF4228 domain protein | Chr1:24039931-24040542 REVERSE LENGTH=203 | 201606
Csa15g020340.1	4.48889	1.93405	1.26809	1.52517	0.127216	1	AT3G22400.1	| PLAT/LH2 domain-containing lipoxygenase family protein | Chr3:7927011-7931167 FORWARD LENGTH=886 | 201606
Csa10g016250.1	5.61122	1.93346	1.33308	1.45036	0.146957	1	AT4G26580.2	| RING/U-box superfamily protein | Chr4:13411705-13412889 REVERSE LENGTH=335 | 201606
Csa09g087320.1	1.63076	1.93308	2.31784	0.834001	0.404281	1	AT2G23050.1	| Phototropic-responsive NPH3 family protein | Chr2:9810785-9812468 FORWARD LENGTH=481 | 201606
Csa08g005820.1	2.46479	1.93204	1.88764	1.02353	0.306059	1	AT5G13840.2	| FIZZY-related 3 | Chr5:4468677-4470706 REVERSE LENGTH=481 | 201606
Csa09g075880.1	13.051	1.92846	2.31845	0.831789	0.405528	1	AT1G72290.1	| Kunitz family trypsin and protease inhibitor protein | Chr1:27215852-27216499 FORWARD LENGTH=215 | 201606
Csa05g003210.1	6.41512	1.92781	1.10023	1.75218	0.0797423	1	AT2G46000.1	| LDL receptor wingless signaling/trafficking chaperone | Chr2:18921194-18922047 REVERSE LENGTH=208 | 201606
Csa05g038640.1	2.1616	1.92533	2.58049	0.746112	0.4556	1	AT1G66100.1	| Plant thionin | Chr1:24605876-24606473 REVERSE LENGTH=134 | 201606
Csa02g004710.1	2.92631	1.92503	1.36023	1.41522	0.157003	1	AT4G01590.2	| DNA-directed RNA polymerase III subunit | Chr4:689077-690192 REVERSE LENGTH=199 | 201606
Csa16g036220.1	1.85558	1.92322	1.7206	1.11776	0.26367	1	AT1G13825.2	| hypothetical protein | Chr1:4738747-4739305 REVERSE LENGTH=119 | 201606
Csa16g018230.1	1.38287	1.92285	2.70558	0.7107	0.47727	1	AT1G58390.2	| Disease resistance protein (CC-NBS-LRR class) family | Chr1:21690962-21693891 REVERSE LENGTH=907 | 201606
Csa07g059590.1	1.45668	1.92255	2.2467	0.855722	0.392152	1	AT1G80280.1	| alpha/beta-Hydrolases superfamily protein | Chr1:30183839-30186141 REVERSE LENGTH=647 | 201606
Csa08494s010.1	2.82149	1.9217	1.58616	1.21155	0.225687	1	AT5G03720.2	| heat shock transcription factor A3 | Chr5:971913-973683 REVERSE LENGTH=412 | 201606
Csa17g090040.1	2.27987	1.92133	1.99384	0.963636	0.335229	1	AT2G01220.2	| Nucleotidylyl transferase superfamily protein | Chr2:123301-126213 FORWARD LENGTH=388 | 201606
Csa04g047450.1	2.02447	1.92114	1.9518	0.98429	0.324973	1	AT2G35150.1	| EXORDIUM like 7 | Chr2:14817220-14818191 REVERSE LENGTH=323 | 201606
Csa11836s010.1	3.28664	1.92081	1.87691	1.02339	0.306123	1	AT2G30990.3	| arginine N-methyltransferase%2C putative (DUF688) | Chr2:13187776-13189761 REVERSE LENGTH=563 | 201606
Csa00619s080.1	3.23869	1.91895	1.51383	1.26761	0.204937	1	AT1G64700.1	| DUF4228 domain protein | Chr1:24039931-24040542 REVERSE LENGTH=203 | 201606
Csa18g003350.1	2.95647	1.91808	1.38099	1.38892	0.164857	1	AT5G46680.1	| Pentatricopeptide repeat (PPR-like) superfamily protein | Chr5:18941118-18942524 FORWARD LENGTH=468 | 201606
Csa03g023780.1	1.36699	1.91753	3.12926	0.612773	0.540026	1	AT1G19940.2	| glycosyl hydrolase 9B5 | Chr1:6918323-6920268 REVERSE LENGTH=515 | 201606
Csa12g020690.1	6.28813	1.91467	1.57364	1.21671	0.223713	1	AT4G28720.1	| Flavin-binding monooxygenase family protein | Chr4:14192688-14193968 FORWARD LENGTH=426 | 201606
Csa16g030640.1	1.4855	1.9114	2.13097	0.896961	0.369739	1	AT1G69325.1	| Remorin family protein | Chr1:26063205-26063736 FORWARD LENGTH=120 | 201606
Csa11g013240.1	20.7417	1.91051	0.831417	2.29789	0.0215679	1	AT4G30170.1	| Peroxidase family protein | Chr4:14762922-14764482 FORWARD LENGTH=325 | 201606
Csa20g008210.1	7.57048	1.91002	0.860652	2.21927	0.0264681	1	AT5G05980.1	| DHFS-FPGS homolog B | Chr5:1799738-1804441 REVERSE LENGTH=571 | 201606
Csa13g011300.1	3.87261	1.90807	1.75166	1.08929	0.276025	1	AT3G62210.1	| Putative endonuclease or glycosyl hydrolase | Chr3:23026910-23028113 REVERSE LENGTH=279 | 201606
Csa19g043190.1	4.84622	1.90724	1.8158	1.05035	0.293556	1	AT1G36095.1	| DNA binding protein | Chr1:13491370-13492725 REVERSE LENGTH=301 | 201606
Csa07g050920.1	2.6576	1.90657	1.26833	1.50321	0.132786	1	AT1G78280.1	| transferases%2C transferring glycosyl groups | Chr1:29452823-29457118 FORWARD LENGTH=943 | 201606
Csa17g043220.1	205.986	1.90624	1.00951	1.88828	0.058988	1	AT1G30250.1	| hypothetical protein | Chr1:10647253-10647501 REVERSE LENGTH=82 | 201606
Csa16g055990.1	4.19503	1.90544	1.3085	1.4562	0.145338	1	AT2G37435.1	| Cystatin/monellin superfamily protein | Chr2:15709823-15710528 FORWARD LENGTH=171 | 201606
Csa01g001690.1	1.58677	1.90537	1.80825	1.05371	0.292015	1	AT3G02160.2	| Bromodomain transcription factor | Chr3:394615-395808 FORWARD LENGTH=397 | 201606
Csa04g065890.1	2.92745	1.90487	1.87304	1.01699	0.309156	1	AT1G70770.2	| transmembrane protein (Protein of unknown function DUF2359%2C transmembrane) | Chr1:26688622-26691185 REVERSE LENGTH=610 | 201606
Csa06g048970.1	2.46778	1.90477	1.97793	0.963009	0.335543	1	AT2G42820.1	| HVA22-like protein F | Chr2:17817460-17818301 REVERSE LENGTH=158 | 201606
Csa01g024230.1	7.25449	1.90473	1.19268	1.59702	0.110262	1	AT3G21210.1	| zinc ion binding protein | Chr3:7438241-7440756 REVERSE LENGTH=804 | 201606
Csa09g050360.1	1.49054	1.90315	3.22852	0.589479	0.55554	1	AT3G48340.1	| Cysteine proteinases superfamily protein | Chr3:17897739-17899074 FORWARD LENGTH=361 | 201606
Csa11g104340.1	1.57361	1.90196	2.76896	0.686885	0.492156	1	AT5G66670.4	| pectinesterase%2C putative (DUF677) | Chr5:26611474-26612700 REVERSE LENGTH=408 | 201606
Csa30955s010.1	6.49951	1.90172	0.978711	1.94308	0.052006	1	AT5G65310.2	| homeobox protein 5 | Chr5:26102457-26103854 REVERSE LENGTH=294 | 201606
Csa16g049500.1	6.11414	1.90133	1.02138	1.86154	0.0626679	1	AT5G08380.1	| alpha-galactosidase 1 | Chr5:2694851-2697616 REVERSE LENGTH=410 | 201606
Csa05g017220.1	1.74445	1.90006	2.32782	0.816243	0.414361	1	AT2G36710.1	| Pectin lyase-like superfamily protein | Chr2:15389614-15391200 REVERSE LENGTH=407 | 201606
Csa04g039170.1	4.94155	1.89963	1.33224	1.4259	0.153898	1	AT3G53210.2	| nodulin MtN21 /EamA-like transporter family protein | Chr3:19720515-19721764 FORWARD LENGTH=312 | 201606
Csa05g032230.1	13.4163	1.89837	0.974815	1.94742	0.0514848	1	AT2G30500.2	| Kinase interacting (KIP1-like) family protein | Chr2:12998329-13000072 REVERSE LENGTH=517 | 201606
Csa04253s010.1	1.87111	1.89654	1.56415	1.2125	0.22532	1	AT5G42880.1	| WEAK CHLOROPLAST MOVEMENT UNDER BLUE LIGHT-like protein (DUF827) | Chr5:17191758-17194091 FORWARD LENGTH=751 | 201606
Csa18g029520.1	6.71853	1.89596	1.04842	1.80841	0.0705431	1	AT5G56610.1	| Phosphotyrosine protein phosphatases superfamily protein | Chr5:22916738-22918137 FORWARD LENGTH=228 | 201606
Csa05g057060.1	13.0331	1.89564	1.04183	1.81953	0.0688301	1	AT1G65730.1	| YELLOW STRIPE like 7 | Chr1:24442639-24446122 FORWARD LENGTH=688 | 201606
Csa20g003990.1	3.44699	1.89297	1.21887	1.55304	0.120413	1	AT2G44510.1	| CDK inhibitor P21 binding protein | Chr2:18377411-18379030 FORWARD LENGTH=326 | 201606
Csa20g003480.1	7.4636	1.89177	0.789872	2.39503	0.016619	1	AT5G03440.3	| zinc finger protein | Chr5:857179-857898 REVERSE LENGTH=98 | 201606
Csa00666s040.1	2.64252	1.89174	1.67933	1.12649	0.25996	1	AT3G45720.1	| Major facilitator superfamily protein | Chr3:16785046-16786945 FORWARD LENGTH=555 | 201606
Csa06g044710.1	5.06114	1.89049	1.79023	1.05601	0.290965	1	AT2G40330.1	| PYR1-like 6 | Chr2:16845177-16845824 REVERSE LENGTH=215 | 201606
Csa10g031620.1	4.09886	1.88804	1.60131	1.17905	0.238376	1	AT4G14770.1	| TESMIN/TSO1-like CXC 2 | Chr4:8481522-8484825 REVERSE LENGTH=674 | 201606
Csa04659s010.1	5.85574	1.88671	1.65086	1.14286	0.253096	1	AT1G09690.1	| Translation protein SH3-like family protein | Chr1:3136407-3137430 REVERSE LENGTH=164 | 201606
Csa14g018880.1	15.2854	1.88473	0.849496	2.21864	0.0265113	1	AT1G15800.1	| hypothetical protein | Chr1:5441425-5443584 REVERSE LENGTH=207 | 201606
Csa12g017710.1	2.39782	1.88116	1.92893	0.975237	0.329443	1	AT4G29560.1	| fanconi anemia group E protein FANCE protein | Chr4:14504421-14505999 REVERSE LENGTH=493 | 201606
Csa16g056610.1	3.25041	1.8772	1.46989	1.2771	0.201567	1	AT1G63910.1	| myb domain protein 103 | Chr1:23719968-23721625 REVERSE LENGTH=370 | 201606
Csa06g010060.1	1.65525	1.87712	2.13642	0.878627	0.379604	1	AT3G28790.1	| transmembrane protein%2C putative (DUF1216) | Chr3:10813577-10815588 REVERSE LENGTH=608 | 201606
Csa15g017980.1	10.8851	1.87668	1.47768	1.27001	0.204079	1	AT3G13790.2	| Glycosyl hydrolases family 32 protein | Chr3:4533084-4535831 REVERSE LENGTH=581 | 201606
Csa14g049460.1	5.58218	1.87666	1.16887	1.60553	0.108377	1	AT1G44780.1	| translation initiation factor | Chr1:16909753-16912060 FORWARD LENGTH=463 | 201606
Csa05g034790.1	5.05304	1.87333	1.08627	1.72456	0.0846073	1	AT2G29410.1	| metal tolerance protein B1 | Chr2:12616810-12617937 FORWARD LENGTH=375 | 201606
Csa11g097400.1	5.14647	1.87258	1.44967	1.29173	0.196451	1	AT5G61570.2	| Protein kinase superfamily protein | Chr5:24758507-24760201 FORWARD LENGTH=358 | 201606
Csa15g019590.1	2.06281	1.87054	2.1922	0.853268	0.393511	1	AT3G15140.1	| Polynucleotidyl transferase%2C ribonuclease H-like superfamily protein | Chr3:5099712-5101717 REVERSE LENGTH=337 | 201606
Csa06g044330.1	4.07082	1.86898	1.70697	1.09491	0.273557	1	AT2G40050.1	| Cysteine/Histidine-rich C1 domain family protein | Chr2:16723919-16725748 REVERSE LENGTH=609 | 201606
Csa06061s010.1	1.38535	1.86764	1.76636	1.05733	0.290359	1	AT3G13400.2	| SKU5 similar 13 | Chr3:4355257-4357305 FORWARD LENGTH=551 | 201606
Csa12g011500.1	7.61072	1.86633	0.825992	2.2595	0.0238524	1	AT4G33330.4	| plant glycogenin-like starch initiation protein 3 | Chr4:16060142-16063094 REVERSE LENGTH=607 | 201606
Csa09g068210.1	5.17591	1.86523	1.18413	1.57519	0.115213	1	AT3G56030.1	| Tetratricopeptide repeat (TPR)-like superfamily protein | Chr3:20791259-20792314 FORWARD LENGTH=351 | 201606
Csa15g076570.1	1.71037	1.86465	1.77273	1.05185	0.292869	1	AT4G36220.1	| ferulic acid 5-hydroxylase 1 | Chr4:17137584-17139619 REVERSE LENGTH=520 | 201606
Csa16g007780.1	7.83992	1.86451	1.13461	1.6433	0.10032	1	AT2G33460.1	| ROP-interactive CRIB motif-containing protein 1 | Chr2:14174590-14175561 REVERSE LENGTH=224 | 201606
Csa04g009460.1	2.9454	1.86402	1.75627	1.06135	0.288532	1	AT2G03880.1	| Pentatricopeptide repeat (PPR) superfamily protein | Chr2:1181560-1183452 FORWARD LENGTH=630 | 201606
Csa11g012810.1	2.40288	1.85836	2.07901	0.893869	0.371392	1	AT4G30570.1	| Glucose-1-phosphate adenylyltransferase family protein | Chr4:14930706-14931951 REVERSE LENGTH=331 | 201606
Csa18g005970.1	12.8302	1.85711	0.837424	2.21765	0.0265789	1	AT5G45230.1	| Disease resistance protein (TIR-NBS-LRR class) family | Chr5:18302147-18308303 REVERSE LENGTH=1231 | 201606
Csa14g023660.1	6.2775	1.8559	1.23157	1.50695	0.131824	1	AT1G18400.1	| BR enhanced expression 1 | Chr1:6331464-6333576 FORWARD LENGTH=260 | 201606
Csa02g013200.1	2.82495	1.85501	1.68073	1.10369	0.269727	1	AT4G12580.2	| hypothetical protein | Chr4:7449374-7449952 REVERSE LENGTH=95 | 201606
Csa19g008350.1	3.48492	1.85093	1.31024	1.41267	0.157753	1	AT3G05820.2	| invertase H | Chr3:1733119-1735602 REVERSE LENGTH=633 | 201606
Csa08g058200.1	18.3979	1.84873	0.693664	2.66517	0.00769485	1	AT5G42560.1	| Abscisic acid-responsive (TB2/DP1%2C HVA22) family protein | Chr5:17015573-17016969 FORWARD LENGTH=296 | 201606
Csa18g005730.1	8.61948	1.84759	1.04846	1.7622	0.078036	1	AT5G45530.1	| transmembrane protein%2C putative (DUF594) | Chr5:18454316-18457222 REVERSE LENGTH=798 | 201606
Csa06g020790.1	3.49053	1.84698	1.68764	1.09441	0.273773	1	AT3G46990.1	| DUF740 family protein%2C putative (DUF740) | Chr3:17311901-17313544 FORWARD LENGTH=547 | 201606
Csa03g020900.1	6.45894	1.84631	1.00209	1.84246	0.0654074	1	AT1G17140.2	| interactor of constitutive active rops 1 | Chr1:5856740-5857861 REVERSE LENGTH=344 | 201606
Csa20g038310.1	2.95635	1.84615	1.72409	1.07079	0.284262	1	AT5G23350.1	| GRAM domain protein/ABA-responsive-like protein | Chr5:7858545-7859201 REVERSE LENGTH=218 | 201606
Csa02g059140.1	2.25186	1.84611	1.42984	1.29113	0.196659	1	AT5G56220.2	| P-loop containing nucleoside triphosphate hydrolases superfamily protein | Chr5:22754871-22757792 FORWARD LENGTH=973 | 201606
Csa02g054670.1	1.64321	1.84574	1.976	0.93408	0.350262	1	AT5G41310.1	| P-loop nucleoside triphosphate hydrolases superfamily protein with CH (Calponin Homology) domain-containing protein | Chr5:16516634-16522392 REVERSE LENGTH=961 | 201606
Csa15g010550.1	14.4079	1.84294	0.715939	2.57416	0.0100485	1	AT3G09190.1	| Concanavalin A-like lectin family protein | Chr3:2821650-2822687 REVERSE LENGTH=345 | 201606
Csa14g007590.1	7.1983	1.84103	1.16899	1.57489	0.115282	1	AT1G06180.1	| myb domain protein 13 | Chr1:1889510-1891089 FORWARD LENGTH=246 | 201606
Csa07g058470.1	5.91061	1.8376	1.05395	1.74354	0.0812391	1	AT1G79400.1	| cation/H+ exchanger 2 | Chr1:29864992-29867840 FORWARD LENGTH=783 | 201606
Csa05g003550.1	5.20091	1.83562	1.2881	1.42505	0.154142	1	AT2G45720.5	| ARM repeat superfamily protein | Chr2:18834468-18836129 FORWARD LENGTH=553 | 201606
Csa14g038820.1	3.27412	1.83371	1.1573	1.58447	0.113087	1	AT1G31190.1	| myo-inositol monophosphatase like 1 | Chr1:11144861-11146800 FORWARD LENGTH=371 | 201606
Csa13g012290.1	1.79259	1.83099	1.66927	1.09688	0.272694	1	AT5G10520.1	| ROP binding protein kinases 1 | Chr5:3320584-3322649 REVERSE LENGTH=467 | 201606
Csa12g037220.1	1.51563	1.83033	2.00529	0.912751	0.361373	1	AT4G21200.1	| gibberellin 2-oxidase 8 | Chr4:11302751-11306601 FORWARD LENGTH=338 | 201606
Csa07g001430.1	2.95863	1.82903	1.36981	1.33524	0.181798	1	AT2G31050.1	| Cupredoxin superfamily protein | Chr2:13212150-13212752 FORWARD LENGTH=200 | 201606
Csa03g025950.1	15.4134	1.82871	0.959671	1.90556	0.0567078	1	AT1G22065.1	| hypothetical protein | Chr1:7785889-7786107 FORWARD LENGTH=72 | 201606
Csa09g079850.1	13.0304	1.82564	0.780404	2.33935	0.0193175	1	AT1G75260.1	| oxidoreductases%2C acting on NADH or NADPH | Chr1:28247854-28249395 FORWARD LENGTH=513 | 201606
Csa11g011100.2	3.24413	1.82326	1.35325	1.34732	0.177878	1	AT4G32180.1	| pantothenate kinase 2 | Chr4:15537724-15543715 REVERSE LENGTH=901 | 201606
Csa06873s010.1	1.70986	1.82301	2.29598	0.794	0.427196	1	AT1G26440.8	| ureide permease 5 | Chr1:9144109-9145382 REVERSE LENGTH=340 | 201606
Csa18g030910.1	5.03444	1.82263	1.22744	1.48491	0.137569	1	AT5G57815.1	| Cytochrome c oxidase%2C subunit Vib family protein | Chr5:23426753-23427637 FORWARD LENGTH=78 | 201606
Csa02g072880.1	4.33094	1.82217	1.73591	1.04969	0.293861	1	AT5G64190.2	| neuronal PAS domain protein | Chr5:25679429-25681153 FORWARD LENGTH=503 | 201606
Csa09g080410.1	8.40436	1.8216	0.893042	2.03977	0.0413728	1	AT1G75770.1	| hypothetical protein | Chr1:28450022-28450971 FORWARD LENGTH=230 | 201606
Csa11g091630.1	3.11185	1.82139	1.59947	1.13874	0.25481	1	AT5G57970.2	| DNA glycosylase superfamily protein | Chr5:23467316-23468910 FORWARD LENGTH=347 | 201606
Csa01g020360.1	10.2607	1.81585	0.842174	2.15614	0.0310725	1	AT3G17668.1	| DnaJ/Hsp40 cysteine-rich domain superfamily protein | Chr3:6039640-6040324 FORWARD LENGTH=135 | 201606
Csa07g054370.1	4.58974	1.81549	1.32784	1.36725	0.171547	1	AT2G24400.1	| SAUR-like auxin-responsive protein family | Chr2:10377993-10378529 REVERSE LENGTH=178 | 201606
Csa11g027570.1	1.69301	1.81233	1.54983	1.16937	0.242253	1	AT4G19710.2	| aspartate kinase-homoserine dehydrogenase ii | Chr4:10725229-10729536 FORWARD LENGTH=916 | 201606
Csa13g047490.1	2.26079	1.81073	1.5443	1.17252	0.240987	1	AT4G10350.1	| NAC domain containing protein 70 | Chr4:6415287-6416829 REVERSE LENGTH=341 | 201606
Csa06g041200.1	44.2969	1.80816	0.703191	2.57137	0.0101297	1	AT2G38400.1	| alanine:glyoxylate aminotransferase 3 | Chr2:16083779-16085974 FORWARD LENGTH=477 | 201606
Csa16g016650.1	11.1606	1.80575	1.18506	1.52376	0.127568	1	AT2G28500.1	| LOB domain-containing protein 11 | Chr2:12186603-12188110 REVERSE LENGTH=232 | 201606
Csa18g031980.1	2.58588	1.8056	1.62377	1.11199	0.266144	1	AT3G47160.1	| RING/U-box superfamily protein | Chr3:17360238-17361879 REVERSE LENGTH=245 | 201606
Csa17g050500.1	71.4279	1.80539	0.714565	2.52656	0.0115187	1	AT1G32170.1	| xyloglucan endotransglucosylase/hydrolase 30 | Chr1:11575434-11577776 FORWARD LENGTH=343 | 201606
Csa14g038530.1	6.90057	1.80433	1.23138	1.46529	0.142841	1	AT1G30730.1	| FAD-binding Berberine family protein | Chr1:10900854-10902434 FORWARD LENGTH=526 | 201606
Csa07g039360.1	2.41154	1.80294	1.87927	0.959384	0.337365	1	AT3G42170.2	| BED zinc finger and hAT dimerization domain-containing protein DAYSLEEPER | Chr3:14321838-14323928 FORWARD LENGTH=674 | 201606
Csa13g047530.1	11.3065	1.80146	0.743168	2.42403	0.0153494	1	AT4G10400.3	| F-box/RNI-like/FBD-like domains-containing protein | Chr4:6446335-6447715 REVERSE LENGTH=409 | 201606
Csa07g015040.1	7.57458	1.79913	0.969264	1.85618	0.0634281	1	AT2G29390.2	| sterol 4-alpha-methyl-oxidase 2-2 | Chr2:12610758-12612799 REVERSE LENGTH=260 | 201606
Csa07g047790.1	10.2593	1.79909	0.859314	2.09364	0.0362923	1	AT1G76260.1	| DWD (DDB1-binding WD40 protein) hypersensitive to ABA 2 | Chr1:28610363-28612998 FORWARD LENGTH=350 | 201606
Csa14g002380.1	1.85557	1.7988	1.95735	0.918997	0.358097	1	AT1G02340.1	| basic helix-loop-helix (bHLH) DNA-binding superfamily protein | Chr1:465933-467685 REVERSE LENGTH=292 | 201606
Csa16g004370.1	2.64374	1.79799	1.69843	1.05862	0.289775	1	AT5G10010.1	| myosin-H heavy protein | Chr5:3128098-3131452 FORWARD LENGTH=434 | 201606
Csa03g027380.1	1.42938	1.79799	1.90356	0.944541	0.344893	1	AT1G23460.2	| Pectin lyase-like superfamily protein | Chr1:8327454-8329622 FORWARD LENGTH=436 | 201606
Csa03487s010.1	2.39278	1.79745	1.72386	1.04269	0.297093	1	AT4G30100.2	| P-loop containing nucleoside triphosphate hydrolases superfamily protein | Chr4:14714191-14719335 FORWARD LENGTH=1311 | 201606
Csa03g051630.1	21.0996	1.79657	0.91066	1.97282	0.0485164	1	AT1G47960.2	| cell wall / vacuolar inhibitor of fructosidase 1 | Chr1:17682425-17683516 REVERSE LENGTH=166 | 201606
Csa11377s010.1	2.47746	1.79519	1.47119	1.22023	0.222378	1	AT1G01500.1	| Erythronate-4-phosphate dehydrogenase family protein | Chr1:185260-186573 FORWARD LENGTH=327 | 201606
Csa06g041550.1	4.90257	1.795	1.05605	1.69973	0.0891823	1	AT2G38680.1	| 5'-nucleotidase / magnesium ion binding protein | Chr2:16174174-16176080 REVERSE LENGTH=344 | 201606
Csa09g021180.1	7.47835	1.79493	1.26411	1.41991	0.155634	1	AT3G28857.1	| basic helix-loop-helix (bHLH) DNA-binding family protein | Chr3:10855781-10856313 REVERSE LENGTH=92 | 201606
Csa09g075090.1	1.59499	1.7942	1.61389	1.11172	0.266256	1	AT1G71800.1	| cleavage stimulating factor 64 | Chr1:26999606-27001850 FORWARD LENGTH=461 | 201606
Csa18g010770.1	6.01135	1.79317	1.13445	1.58066	0.113957	1	AT5G43120.2	| ARM-repeat/Tetratricopeptide repeat (TPR)-like protein | Chr5:17312602-17314503 FORWARD LENGTH=601 | 201606
Csa14g025330.1	2.11003	1.79292	1.61574	1.10966	0.267145	1	AT3G25940.1	| TFIIB zinc-binding protein | Chr3:9495104-9495942 FORWARD LENGTH=119 | 201606
Csa12g039290.1	9.87912	1.79129	0.957343	1.87111	0.0613305	1	AT4G20050.5	| Pectin lyase-like superfamily protein | Chr4:10849911-10852283 REVERSE LENGTH=506 | 201606
Csa15g082740.1	8.14983	1.79122	1.08318	1.65367	0.0981937	1	AT2G20362.3	| transmembrane protein | Chr2:8789772-8790155 FORWARD LENGTH=127 | 201606
Csa13g001710.1	5.70188	1.7891	1.52681	1.17179	0.241281	1	AT5G01190.1	| laccase 10 | Chr5:72392-74612 FORWARD LENGTH=558 | 201606
Csa00661s020.1	4.6998	1.78638	1.33283	1.34029	0.18015	1	AT2G44120.2	| Ribosomal protein L30/L7 family protein | Chr2:18249227-18250417 REVERSE LENGTH=247 | 201606
Csa03g014820.1	4.03759	1.78408	1.29369	1.37906	0.167875	1	AT1G11180.1	| Secretory carrier membrane protein (SCAMP) family protein | Chr1:3745829-3748307 FORWARD LENGTH=291 | 201606
Csa06g031120.1	4.9098	1.78129	1.27483	1.39728	0.162329	1	AT2G40740.1	| WRKY DNA-binding protein 55 | Chr2:16997177-16999276 FORWARD LENGTH=292 | 201606
Csa05g073820.1	6.66156	1.78119	1.12148	1.58826	0.112228	1	AT1G57820.2	| Zinc finger (C3HC4-type RING finger) family protein | Chr1:21414342-21417902 REVERSE LENGTH=642 | 201606
Csa26569s010.1	15.248	1.7804	0.720477	2.47114	0.0134685	1	AT1G47128.1	| Granulin repeat cysteine protease family protein | Chr1:17283139-17285609 REVERSE LENGTH=462 | 201606
Csa20g079510.1	3.53094	1.77869	1.20469	1.47647	0.139816	1	AT5G46370.1	| Ca2+ activated outward rectifying K+ channel 2 | Chr5:18809623-18811720 REVERSE LENGTH=443 | 201606
Csa11g016680.1	9.25924	1.77792	1.06416	1.67073	0.0947751	1	AT4G27460.1	| Cystathionine beta-synthase (CBS) family protein | Chr4:13732939-13734263 FORWARD LENGTH=391 | 201606
Csa05g020590.1	1.68504	1.77712	1.85278	0.959165	0.337476	1	AT2G34670.2	| benzoyl-CoA reductase subunit C%2C putative (DUF630 and DUF632) | Chr2:14612741-14615231 REVERSE LENGTH=694 | 201606
Csa12g014270.1	2.12621	1.7764	1.98935	0.892955	0.371881	1	AT4G31510.1	| major centromere autoantigen B-like protein | Chr4:15276328-15277219 REVERSE LENGTH=214 | 201606
Csa07g043100.1	25.3314	1.77422	0.756234	2.34612	0.0189699	1	AT1G73890.1	| Bifunctional inhibitor/lipid-transfer protein/seed storage 2S albumin superfamily protein | Chr1:27787903-27788658 REVERSE LENGTH=193 | 201606
Csa09g010050.1	2.10209	1.77396	1.73014	1.02533	0.305209	1	AT2G22910.1	| N-acetyl-l-glutamate synthase 1 | Chr2:9749988-9752737 FORWARD LENGTH=609 | 201606
Csa12g008970.1	3.7264	1.77364	1.64774	1.07641	0.281745	1	AT4G34600.1	| transmembrane protein | Chr4:16529280-16529958 FORWARD LENGTH=83 | 201606
Csa09g087080.1	4.86714	1.7734	1.35268	1.31103	0.189848	1	AT2G22790.1	| hypothetical protein | Chr2:9695932-9696909 FORWARD LENGTH=325 | 201606
Csa12g029560.1	2.27171	1.77279	1.71269	1.03509	0.300628	1	AT4G24710.3	| pachytene checkpoint-like protein | Chr4:12745752-12749007 REVERSE LENGTH=479 | 201606
Csa16g030910.1	2.21228	1.77251	1.62654	1.08974	0.275825	1	AT1G69526.2	| S-adenosyl-L-methionine-dependent methyltransferases superfamily protein | Chr1:26131493-26132934 FORWARD LENGTH=307 | 201606
Csa19g023070.1	4.62971	1.77141	0.999325	1.77261	0.0762934	1	AT3G16190.1	| Isochorismatase family protein | Chr3:5489883-5491195 REVERSE LENGTH=196 | 201606
Csa12g044420.1	5.73583	1.77082	1.07617	1.64549	0.0998677	1	AT1G59620.1	| Disease resistance protein (CC-NBS-LRR class) family | Chr1:21902627-21905527 FORWARD LENGTH=895 | 201606
Csa18g002010.1	59.3149	1.77061	0.922203	1.91998	0.05486	1	AT2G18196.1	| Heavy metal transport/detoxification superfamily protein | Chr2:7920793-7922268 REVERSE LENGTH=178 | 201606
Csa11g008820.1	4.87553	1.76993	1.73185	1.02198	0.306788	1	AT4G34160.1	| CYCLIN D3%3B1 | Chr4:16357903-16359304 FORWARD LENGTH=376 | 201606
Csa09g052030.1	4.03906	1.76922	1.66939	1.0598	0.289234	1	AT3G49160.1	| pyruvate kinase family protein | Chr3:18222132-18224415 REVERSE LENGTH=710 | 201606
Csa05g023880.1	2.99955	1.76883	1.61116	1.09786	0.272266	1	AT2G32765.1	| small ubiquitinrelated modifier 5 | Chr2:13894968-13895399 FORWARD LENGTH=108 | 201606
Csa13g019640.1	1.58369	1.76793	1.69652	1.04209	0.297369	1	AT5G16810.2	| Protein kinase superfamily protein | Chr5:5527107-5529878 REVERSE LENGTH=410 | 201606
Csa10g014670.2	7.07356	1.76702	0.858026	2.0594	0.0394563	1	AT4G28040.5	| nodulin MtN21 /EamA-like transporter family protein | Chr4:13940881-13942201 FORWARD LENGTH=359 | 201606
Csa02g075250.1	1.80169	1.76362	2.38878	0.738294	0.460336	1	AT3G49950.1	| GRAS family transcription factor | Chr3:18522570-18523802 FORWARD LENGTH=410 | 201606
Csa09g094080.1	10.0304	1.76339	0.819667	2.15135	0.0314486	1	AT1G80850.1	| DNA glycosylase superfamily protein | Chr1:30385607-30387272 REVERSE LENGTH=327 | 201606
Csa12g038590.1	2.50782	1.76281	1.47209	1.19748	0.231118	1	AT3G26010.1	| Galactose oxidase/kelch repeat superfamily protein | Chr3:9511901-9513145 FORWARD LENGTH=414 | 201606
Csa20g077870.1	14.7064	1.76177	0.828146	2.12737	0.0333893	1	AT1G53850.2	| 20S proteasome alpha subunit E1 | Chr1:20104131-20105792 REVERSE LENGTH=237 | 201606
Csa17g025860.1	41.8612	1.76064	0.834192	2.11059	0.0348077	1	AT1G20030.2	| Pathogenesis-related thaumatin superfamily protein | Chr1:6945725-6947017 FORWARD LENGTH=316 | 201606
Csa01g021720.1	11.656	1.75977	0.794061	2.21617	0.0266802	1	AT3G18800.1	| transmembrane protein | Chr3:6479746-6480339 FORWARD LENGTH=197 | 201606
Csa05g011260.1	19.0442	1.75819	0.979148	1.79563	0.072553	1	AT2G41370.1	| Ankyrin repeat family protein / BTB/POZ domain-containing protein | Chr2:17238019-17240203 REVERSE LENGTH=491 | 201606
Csa06g001780.1	5.24321	1.75693	0.982066	1.78901	0.0736126	1	AT2G01818.1	| PLATZ transcription factor family protein | Chr2:353552-355370 REVERSE LENGTH=222 | 201606
Csa12g079960.1	5.72175	1.75578	1.23807	1.41816	0.156145	1	AT4G33900.1	| Galactose oxidase/kelch repeat superfamily protein | Chr4:16251572-16252711 REVERSE LENGTH=379 | 201606
Csa19g022250.1	4.58723	1.75534	1.31305	1.33684	0.181276	1	AT3G15480.1	| fiber (DUF1218) | Chr3:5226489-5227666 REVERSE LENGTH=175 | 201606
Csa03g050800.1	3.7634	1.75501	1.22589	1.43162	0.152251	1	AT4G27650.3	| Eukaryotic release factor 1 (eRF1) family protein | Chr4:13803459-13807556 REVERSE LENGTH=378 | 201606
Csa12g074880.1	2.48553	1.75435	1.46065	1.20107	0.229722	1	AT5G37478.1	| TPX2 (targeting protein for Xklp2) protein family | Chr5:14881560-14883799 FORWARD LENGTH=178 | 201606
Csa01g001650.1	19.3297	1.75283	0.742337	2.36124	0.0182142	1	AT3G02140.1	| AFP2 (ABI five-binding protein 2) family protein | Chr3:385478-386437 REVERSE LENGTH=319 | 201606
Csa07g038160.1	1.4205	1.75206	2.42002	0.723987	0.469074	1	AT1G71200.2	| basic helix-loop-helix (bHLH) DNA-binding superfamily protein | Chr1:26836541-26837308 REVERSE LENGTH=227 | 201606
Csa07g053970.1	2.15388	1.75043	1.77035	0.98875	0.322785	1	AT3G18150.1	| RNI-like superfamily protein | Chr3:6217929-6219500 FORWARD LENGTH=456 | 201606
Csa09g070270.1	2.11773	1.74954	1.54096	1.13536	0.256227	1	AT4G32200.2	| DNA-binding HORMA family protein | Chr4:15548840-15554962 FORWARD LENGTH=1385 | 201606
Csa17g046080.1	1.69221	1.7463	1.67809	1.04065	0.298037	1	AT1G30700.1	| FAD-binding Berberine family protein | Chr1:10892623-10894437 FORWARD LENGTH=527 | 201606
Csa10g015040.1	43.7276	1.74601	0.941606	1.85429	0.0636973	1	AT4G27730.1	| oligopeptide transporter 1 | Chr4:13834024-13836468 REVERSE LENGTH=736 | 201606
Csa01g032760.1	1.95158	1.74467	1.70204	1.02504	0.305343	1	AT2G17140.2	| Pentatricopeptide repeat (PPR) superfamily protein | Chr2:7462820-7465740 FORWARD LENGTH=874 | 201606
Csa16g003540.1	14.5292	1.74283	0.702388	2.48129	0.0130908	1	AT2G16600.1	| rotamase CYP 3 | Chr2:7200862-7201383 FORWARD LENGTH=173 | 201606
Csa08g044760.1	25.0741	1.74187	1.10543	1.57573	0.115087	1	AT4G12490.1	| Bifunctional inhibitor/lipid-transfer protein/seed storage 2S albumin superfamily protein | Chr4:7409830-7410378 REVERSE LENGTH=182 | 201606
Csa01g024250.1	7.52676	1.73909	1.00722	1.72663	0.0842348	1	AT3G21210.1	| zinc ion binding protein | Chr3:7438241-7440756 REVERSE LENGTH=804 | 201606
Csa14g007200.1	3.13631	1.73764	1.38716	1.25266	0.210329	1	AT1G05835.1	| PHD finger protein | Chr1:1762248-1762702 FORWARD LENGTH=127 | 201606
Csa00395s010.1	13.9366	1.73754	0.656875	2.64515	0.00816542	1	AT5G36150.2	| putative pentacyclic triterpene synthase 3 | Chr5:14220737-14225422 REVERSE LENGTH=760 | 201606
Csa03g028940.1	3.08457	1.7338	1.45211	1.19398	0.232485	1	AT1G26610.1	| C2H2-like zinc finger protein | Chr1:9193735-9195102 FORWARD LENGTH=455 | 201606
Csa17g099180.1	3.65255	1.73084	1.45825	1.18693	0.235255	1	AT1G56720.4	| Protein kinase superfamily protein | Chr1:21263630-21265559 REVERSE LENGTH=492 | 201606
Csa14g007670.1	4.15913	1.72965	1.27875	1.35261	0.17618	1	AT1G06260.1	| Cysteine proteinases superfamily protein | Chr1:1916449-1917585 FORWARD LENGTH=343 | 201606
Csa16g052670.1	2.25126	1.72891	1.55896	1.10902	0.267423	1	AT1G60900.1	| U2 snRNP auxilliary factor%2C large subunit%2C splicing factor | Chr1:22424008-22427806 FORWARD LENGTH=589 | 201606
Csa09g028450.1	10.736	1.72658	0.988283	1.74706	0.0806277	1	AT3G32980.1	| Peroxidase superfamily protein | Chr3:13526404-13529949 REVERSE LENGTH=352 | 201606
Csa08g062560.1	16.0443	1.72527	0.744381	2.31773	0.020464	1	AT5G02090.1	| hypothetical protein | Chr5:412350-412607 REVERSE LENGTH=85 | 201606
Csa17g088330.1	6.50653	1.72326	1.25659	1.37138	0.170256	1	AT5G39471.1	| Cysteine/Histidine-rich C1 domain family protein | Chr5:15793965-15795596 REVERSE LENGTH=543 | 201606
Csa07g037620.1	2.45724	1.72011	1.72897	0.994878	0.319795	1	AT3G57580.1	| F-box and associated interaction domains-containing protein | Chr3:21320800-21322026 REVERSE LENGTH=408 | 201606
Csa05g001990.1	11.0554	1.7201	0.940726	1.82848	0.0674774	1	AT2G47180.1	| galactinol synthase 1 | Chr2:19369049-19370372 REVERSE LENGTH=344 | 201606
Csa08g022720.1	26.9559	1.71924	0.78086	2.20173	0.0276842	1	AT5G25110.1	| CBL-interacting protein kinase 25 | Chr5:8657740-8659206 REVERSE LENGTH=488 | 201606
Csa16g055190.1	12.9536	1.71362	1.34157	1.27732	0.201488	1	AT1G62440.1	| leucine-rich repeat/extensin 2 | Chr1:23112933-23115293 FORWARD LENGTH=786 | 201606
Csa03g032680.1	2.09841	1.71158	1.6676	1.02637	0.304715	1	AT1G29550.1	| Eukaryotic initiation factor 4E protein | Chr1:10330514-10332094 FORWARD LENGTH=240 | 201606
Csa09g002590.1	15.202	1.71155	0.996253	1.71799	0.085799	1	AT3G50800.1	| hypothetical protein | Chr3:18882444-18882902 REVERSE LENGTH=152 | 201606
Csa12g033620.1	12.815	1.70723	0.962231	1.77424	0.0760232	1	AT4G23060.1	| IQ-domain 22 | Chr4:12087283-12090408 FORWARD LENGTH=484 | 201606
Csa06g038260.1	5.59007	1.70666	1.26003	1.35446	0.175589	1	AT2G35690.1	| acyl-CoA oxidase 5 | Chr2:14999962-15002892 FORWARD LENGTH=664 | 201606
Csa08297s010.1	5.6767	1.70623	1.15191	1.48122	0.138547	1	AT5G36230.1	| ARM repeat superfamily protein | Chr5:14273519-14276773 FORWARD LENGTH=411 | 201606
Csa15g016450.1	8.18646	1.70602	0.921119	1.85211	0.0640097	1	AT3G12520.1	| sulfate transporter 4%3B2 | Chr3:3967976-3971891 REVERSE LENGTH=677 | 201606
Csa16g041100.1	73.5546	1.70332	0.869419	1.95914	0.050096	1	AT1G21310.1	| extensin 3 | Chr1:7453693-7454988 REVERSE LENGTH=431 | 201606
Csa12g009420.1	2.68479	1.70239	1.58721	1.07257	0.283464	1	AT4G17200.1	| F-box and associated interaction domains-containing protein | Chr4:9651108-9652253 FORWARD LENGTH=381 | 201606
Csa17g003650.1	3.92836	1.70126	1.64403	1.03481	0.300758	1	AT2G36110.1	| Polynucleotidyl transferase%2C ribonuclease H-like superfamily protein | Chr2:15161877-15162596 FORWARD LENGTH=239 | 201606
Csa12g015820.1	3.94698	1.70081	1.09359	1.55525	0.119886	1	AT4G31310.2	| AIG2-like (avirulence induced gene) family protein | Chr4:15191319-15192337 FORWARD LENGTH=174 | 201606
Csa04g002510.1	4.5944	1.70079	1.21786	1.39654	0.162551	1	AT2G01430.1	| homeobox-leucine zipper protein 17 | Chr2:187798-190369 REVERSE LENGTH=275 | 201606
Csa15g019280.1	2.38659	1.69998	3.00765	0.565218	0.571925	1	AT3G14880.1	| transcription factor-like protein | Chr3:5006565-5007689 FORWARD LENGTH=244 | 201606
Csa11g024320.1	19.9737	1.69994	1.06725	1.59282	0.1112	1	AT4G21930.1	| senescence regulator (Protein of unknown function%2C DUF584) | Chr4:11639893-11640444 FORWARD LENGTH=183 | 201606
Csa11g019070.1	1.50269	1.69834	2.53484	0.67	0.502858	1	AT4G25470.1	| C-repeat/DRE binding factor 2 | Chr4:13015436-13016086 REVERSE LENGTH=216 | 201606
Csa10g044640.1	5.59211	1.69798	1.08487	1.56515	0.117548	1	AT5G38530.1	| tryptophan synthase beta type 2 | Chr5:15424097-15426294 FORWARD LENGTH=506 | 201606
Csa06g046710.1	1.57507	1.6976	2.33734	0.726296	0.467658	1	AT4G19880.3	| Glutathione S-transferase family protein | Chr4:10784824-10786376 REVERSE LENGTH=313 | 201606
Csa23413s010.1	1.37619	1.69678	2.00292	0.847152	0.39691	1	AT1G32640.1	| Basic helix-loop-helix (bHLH) DNA-binding family protein | Chr1:11799042-11800913 REVERSE LENGTH=623 | 201606
Csa13g002060.1	30.3101	1.69542	0.762739	2.2228	0.0262291	1	AT5G02200.2	| far-red-elongated hypocotyl1-like protein | Chr5:437520-438852 FORWARD LENGTH=201 | 201606
Csa18g002090.1	9.37877	1.69433	0.951658	1.78039	0.0750114	1	AT5G47720.4	| Thiolase family protein | Chr5:19331762-19334145 FORWARD LENGTH=415 | 201606
Csa11g017990.1	3.87644	1.69354	1.35025	1.25424	0.209755	1	AT4G26415.1	| hypothetical protein | Chr4:13349138-13350392 REVERSE LENGTH=287 | 201606
Csa01g039760.1	988.855	1.69151	1.09479	1.54505	0.122334	1	AT2G17880.1	| Chaperone DnaJ-domain superfamily protein | Chr2:7767176-7767658 REVERSE LENGTH=160 | 201606
Csa17g005510.1	7.28085	1.69072	1.76285	0.959083	0.337517	1	AT1G03457.1	| RNA-binding (RRM/RBD/RNP motifs) family protein | Chr1:861109-864019 REVERSE LENGTH=429 | 201606
Csa11g091330.1	1.72385	1.69068	1.85222	0.912785	0.361355	1	AT5G24275.1	| En/Spm-like transposon | Chr5:8244950-8248669 REVERSE LENGTH=807 | 201606
Csa13g003350.1	1.61453	1.69055	2.15351	0.785021	0.432441	1	AT5G03390.1	| hypothetical protein (DUF295) | Chr5:835260-836609 FORWARD LENGTH=373 | 201606
Csa02g052000.1	3.88717	1.68538	1.59721	1.0552	0.291333	1	AT5G54240.1	| membrane lipoprotein lipid attachment site-like protein%2C putative (DUF1223) | Chr5:22023339-22024461 REVERSE LENGTH=282 | 201606
Csa02g067410.1	2.82436	1.68533	2.14339	0.786292	0.431697	1	AT5G60480.1	| homeobox protein 26 | Chr5:24323498-24324169 FORWARD LENGTH=223 | 201606
Csa16g007090.1	15.3283	1.68409	0.779173	2.16138	0.0306659	1	AT2G34070.1	| TRICHOME BIREFRINGENCE-LIKE 37 | Chr2:14387631-14390160 REVERSE LENGTH=385 | 201606
Csa12g034590.1	2.77568	1.68145	1.94631	0.86392	0.387632	1	AT4G22330.1	| Alkaline phytoceramidase (aPHC) | Chr4:11798483-11799549 FORWARD LENGTH=255 | 201606
Csa05g016260.1	1.62123	1.6809	2.17252	0.773713	0.439101	1	AT2G37560.1	| origin recognition complex second largest subunit 2 | Chr2:15759568-15761116 FORWARD LENGTH=363 | 201606
Csa08g062060.1	14.9702	1.6808	0.902476	1.86243	0.0625422	1	AT5G02580.1	| argininosuccinate lyase | Chr5:579965-580454 FORWARD LENGTH=91 | 201606
Csa11g033010.1	19.4339	1.68031	1.21818	1.37936	0.167785	1	AT4G16730.1	| terpene synthase 02 | Chr4:9403119-9406003 FORWARD LENGTH=539 | 201606
Csa07g064100.1	2.30989	1.68008	1.95388	0.859871	0.38986	1	AT1G62760.1	| Plant invertase/pectin methylesterase inhibitor superfamily protein | Chr1:23237574-23238512 REVERSE LENGTH=312 | 201606
Csa10g002200.1	9.7302	1.67943	0.967818	1.73528	0.0826912	1	AT4G39410.1	| WRKY DNA-binding protein 13 | Chr4:18332937-18334789 REVERSE LENGTH=304 | 201606
Csa20g080640.1	12.2967	1.67862	0.76213	2.20254	0.0276273	1	AT5G46530.1	| AWPM-19-like family protein | Chr5:18875576-18876779 FORWARD LENGTH=157 | 201606
Csa06728s010.1	2.94954	1.67437	1.62359	1.03128	0.302412	1	AT1G01120.1	| 3-ketoacyl-CoA synthase 1 | Chr1:57392-58978 REVERSE LENGTH=528 | 201606
Csa19g026450.1	1.57939	1.67265	2.24042	0.746578	0.455319	1	AT3G19000.1	| 2-oxoglutarate (2OG) and Fe(II)-dependent oxygenase superfamily protein | Chr3:6553668-6554987 REVERSE LENGTH=352 | 201606
Csa17g042330.1	6.29524	1.67245	1.57165	1.06414	0.287266	1	AT1G29500.1	| SAUR-like auxin-responsive protein family | Chr1:10321290-10321697 FORWARD LENGTH=135 | 201606
Csa11g011650.1	5.82793	1.67226	1.01734	1.64376	0.100225	1	AT1G26680.5	| transcriptional factor B3 family protein | Chr1:9219552-9223482 FORWARD LENGTH=812 | 201606
Csa16g051500.1	1.75077	1.67094	2.16424	0.772071	0.440072	1	AT2G27300.1	| NTM1-like 8 | Chr2:11680417-11681955 REVERSE LENGTH=335 | 201606
Csa08g056580.1	12.0558	1.6706	0.836488	1.99716	0.0458074	1	AT5G07850.1	| HXXXD-type acyl-transferase family protein | Chr5:2508917-2510503 FORWARD LENGTH=456 | 201606
Csa09g085780.2	6.94779	1.66869	0.895636	1.86314	0.0624427	1	AT4G21534.2	| Diacylglycerol kinase family protein | Chr4:11456230-11458820 FORWARD LENGTH=481 | 201606
Csa06g027700.1	5.74489	1.66647	1.13377	1.46986	0.1416	1	AT3G53235.1	| hypothetical protein | Chr3:19733838-19734695 REVERSE LENGTH=114 | 201606
Csa04g047470.1	2.42104	1.66452	1.66788	0.997984	0.318287	1	AT2G35160.4	| SU(VAR)3-9 homolog 5 | Chr2:14823562-14825946 FORWARD LENGTH=794 | 201606
Csa14g018500.1	1.78633	1.66418	1.64718	1.01032	0.312342	1	AT1G15350.2	| DUF4050 family protein | Chr1:5278481-5279486 REVERSE LENGTH=154 | 201606
Csa06g027650.1	7.53287	1.66361	0.97602	1.70449	0.08829	1	AT3G53210.2	| nodulin MtN21 /EamA-like transporter family protein | Chr3:19720515-19721764 FORWARD LENGTH=312 | 201606
Csa15g052660.1	2.59939	1.66051	1.69924	0.977208	0.328466	1	AT3G24820.1	| BSD domain-containing protein | Chr3:9062717-9064366 REVERSE LENGTH=186 | 201606
Csa12g001880.1	8.87913	1.65902	0.82545	2.00984	0.0444486	1	AT1G62020.1	| Coatomer%2C alpha subunit | Chr1:22919814-22923728 FORWARD LENGTH=1216 | 201606
Csa20g002650.1	16.3689	1.65818	0.770214	2.15288	0.0313277	1	AT5G02580.1	| argininosuccinate lyase | Chr5:579965-580454 FORWARD LENGTH=91 | 201606
Csa09g004350.1	14.6494	1.6556	0.769521	2.15147	0.0314388	1	AT2G02060.2	| Homeodomain-like superfamily protein | Chr2:495691-497609 FORWARD LENGTH=256 | 201606
Csa10g035940.1	3.27157	1.65544	1.65266	1.00168	0.316496	1	AT4G12880.1	| early nodulin-like protein 19 | Chr4:7544572-7545226 REVERSE LENGTH=141 | 201606
Csa02g029590.1	4.42661	1.65314	1.66476	0.99302	0.3207	1	AT4G08250.1	| GRAS family transcription factor | Chr4:5196787-5198238 FORWARD LENGTH=483 | 201606
Csa19g040240.1	2.69528	1.65213	1.67339	0.987291	0.3235	1	AT2G05160.2	| CCCH-type zinc fingerfamily protein with RNA-binding domain-containing protein | Chr2:1859011-1860931 REVERSE LENGTH=536 | 201606
Csa09g009930.1	5.75849	1.65208	1.20489	1.37115	0.17033	1	AT2G22590.1	| UDP-Glycosyltransferase superfamily protein | Chr2:9593012-9594424 FORWARD LENGTH=470 | 201606
Csa10g043170.1	2.51225	1.65147	1.61172	1.02466	0.305522	1	AT5G38200.1	| Class I glutamine amidotransferase-like superfamily protein | Chr5:15256383-15258474 FORWARD LENGTH=436 | 201606
Csa03g009770.1	23.0743	1.64898	0.661575	2.49251	0.0126845	1	AT1G06320.1	| hypothetical protein | Chr1:1930602-1931449 FORWARD LENGTH=195 | 201606
Csa07g039380.1	10.0266	1.64704	1.50549	1.09402	0.273945	1	AT1G72290.1	| Kunitz family trypsin and protease inhibitor protein | Chr1:27215852-27216499 FORWARD LENGTH=215 | 201606
Csa13g050780.1	7.21278	1.64693	1.34687	1.22279	0.221411	1	AT4G12410.1	| SAUR-like auxin-responsive protein family | Chr4:7342956-7343429 REVERSE LENGTH=157 | 201606
Csa14g001410.1	3.37144	1.64602	1.25988	1.30649	0.191387	1	AT1G01700.1	| RHO guanyl-nucleotide exchange factor 2 | Chr1:259495-261474 REVERSE LENGTH=485 | 201606
Csa13g015420.1	11.4695	1.64434	1.26224	1.30272	0.192672	1	AT5G12870.1	| myb domain protein 46 | Chr5:4062939-4064939 REVERSE LENGTH=280 | 201606
Csa14g031160.1	1.71181	1.6443	2.38869	0.68837	0.49122	1	AT1G24070.1	| cellulose synthase-like A10 | Chr1:8516437-8519734 REVERSE LENGTH=552 | 201606
Csa09g085170.1	2.0586	1.64407	1.51283	1.08675	0.277146	1	AT3G14420.5	| Aldolase-type TIM barrel family protein | Chr3:4821829-4823899 FORWARD LENGTH=360 | 201606
Csa15g007670.1	1.52974	1.64333	1.66105	0.989329	0.322502	1	AT3G06110.3	| MAPK phosphatase 2 | Chr3:1843517-1844577 FORWARD LENGTH=167 | 201606
Csa05561s010.1	4.06315	1.64234	1.42512	1.15242	0.249147	1	AT4G12650.1	| Endomembrane protein 70 protein family | Chr4:7468207-7470165 REVERSE LENGTH=652 | 201606
Csa05g028140.1	2.76804	1.64194	1.26754	1.29538	0.19519	1	AT3G06330.2	| RING/U-box superfamily protein | Chr3:1918512-1919709 FORWARD LENGTH=257 | 201606
Csa04g063190.1	7.22722	1.63937	0.900599	1.82032	0.0687108	1	AT2G45270.1	| glycoprotease 1 | Chr2:18666583-18669332 FORWARD LENGTH=480 | 201606
Csa06g037060.1	2.32188	1.63877	2.0191	0.811632	0.417003	1	AT1G13120.1	| nucleoporin GLE1-like protein | Chr1:4469334-4472775 REVERSE LENGTH=611 | 201606
Csa17g002040.1	3.11704	1.63859	1.4369	1.14037	0.254133	1	AT1G01570.2	| transferring glycosyl group transferase (DUF604) | Chr1:205083-207435 FORWARD LENGTH=509 | 201606
Csa12g009800.1	1.92348	1.63729	1.89764	0.862806	0.388244	1	AT4G33925.1	| zinc finger SWIM domain protein | Chr4:16263292-16264064 FORWARD LENGTH=132 | 201606
Csa11g038790.1	5.46585	1.63689	1.20052	1.36349	0.172729	1	AT4G14368.3	| Regulator of chromosome condensation (RCC1) family protein | Chr4:8274313-8278724 REVERSE LENGTH=1084 | 201606
Csa13g009290.1	5.895	1.63629	1.17366	1.39418	0.163263	1	AT5G07260.1	| START (StAR-related lipid-transfer) lipid-binding domain-containing protein | Chr5:2278058-2280091 FORWARD LENGTH=541 | 201606
Csa20g002800.1	97.7789	1.63624	0.838781	1.95073	0.0510892	1	AT5G02760.1	| Protein phosphatase 2C family protein | Chr5:625377-626817 FORWARD LENGTH=370 | 201606
Csa06g037180.1	3.24187	1.63537	1.37912	1.18581	0.235699	1	AT2G34700.1	| Pollen Ole e 1 allergen and extensin family protein | Chr2:14634298-14635597 REVERSE LENGTH=175 | 201606
Csa18g005800.1	2.32619	1.63519	1.85493	0.881537	0.378028	1	AT5G45440.1	| P-loop containing nucleoside triphosphate hydrolases superfamily protein | Chr5:18412426-18413466 REVERSE LENGTH=346 | 201606
Csa10g026720.1	9.0265	1.63462	0.859812	1.90113	0.0572847	1	AT4G18460.1	| D-Tyr-tRNA(Tyr) deacylase family protein | Chr4:10195763-10196679 REVERSE LENGTH=153 | 201606
Csa01g005550.1	1.88337	1.63457	1.89046	0.864638	0.387237	1	AT3G04800.1	| translocase inner membrane subunit 23-3 | Chr3:1314479-1315045 REVERSE LENGTH=188 | 201606
Csa17g025200.1	2.87048	1.63155	1.43617	1.13605	0.255937	1	AT1G19380.1	| sugar%2C putative (DUF1195) | Chr1:6698129-6698662 FORWARD LENGTH=147 | 201606
Csa09g099330.1	3.2771	1.63146	1.71825	0.94949	0.342372	1	AT1G64490.1	| DEK%2C chromatin associated protein | Chr1:23952166-23952540 FORWARD LENGTH=124 | 201606
Csa13g031150.1	5.66453	1.63024	1.27259	1.28104	0.20018	1	AT5G25290.1	| F-box protein (DUF295) | Chr5:8778592-8779785 FORWARD LENGTH=397 | 201606
Csa10g031710.1	11.1183	1.62895	0.765191	2.12881	0.0332701	1	AT4G14720.1	| TIFY domain/Divergent CCT motif family protein | Chr4:8432452-8434934 REVERSE LENGTH=315 | 201606
Csa09g072760.1	2.04382	1.62894	1.75848	0.92633	0.354275	1	AT1G71400.1	| receptor like protein 12 | Chr1:26909905-26912448 FORWARD LENGTH=847 | 201606
Csa07g007240.1	3.11321	1.62769	1.67774	0.970172	0.331961	1	AT2G34140.1	| Dof-type zinc finger DNA-binding family protein | Chr2:14414188-14414700 REVERSE LENGTH=170 | 201606
Csa09g072910.1	2.83317	1.62765	2.38904	0.681298	0.495683	1	AT1G71690.1	| glucuronoxylan 4-O-methyltransferase-like protein (DUF579) | Chr1:26947806-26949064 FORWARD LENGTH=295 | 201606
Csa06g054390.1	3.28593	1.62739	2.4317	0.669239	0.503343	1	AT2G47880.1	| Glutaredoxin family protein | Chr2:19605124-19605432 FORWARD LENGTH=102 | 201606
Csa06g047490.1	4.92228	1.62718	1.62619	1.00061	0.317016	1	AT2G41550.1	| Rho termination factor | Chr2:17329086-17330830 REVERSE LENGTH=475 | 201606
Csa01g043880.1	3.47632	1.62644	1.56147	1.04161	0.297593	1	AT4G27090.1	| Ribosomal protein L14 | Chr4:13594104-13595187 REVERSE LENGTH=134 | 201606
Csa04g018220.1	2.22143	1.62564	1.58883	1.02317	0.306227	1	AT3G28940.1	| AIG2-like (avirulence induced gene) family protein | Chr3:10968324-10969311 REVERSE LENGTH=169 | 201606
Csa01g021130.1	2.3063	1.62477	2.08895	0.777792	0.436691	1	AT3G18300.2	| hypothetical protein | Chr3:6283396-6284220 FORWARD LENGTH=274 | 201606
Csa16g040010.1	5.11797	1.62399	1.15787	1.40257	0.160746	1	AT1G75910.1	| extracellular lipase 4 | Chr1:28501511-28503096 FORWARD LENGTH=343 | 201606
Csa19g018360.1	18.901	1.62341	0.811122	2.00144	0.045345	1	AT3G13065.1	| STRUBBELIG-receptor family 4 | Chr3:4187510-4190863 FORWARD LENGTH=687 | 201606
Csa09g034130.1	9.22208	1.62185	1.07329	1.51111	0.130761	1	AT2G32000.2	| DNA topoisomerase%2C type IA%2C core | Chr2:13615999-13621397 REVERSE LENGTH=838 | 201606
Csa02g054680.1	3.5657	1.62093	1.55133	1.04487	0.296084	1	AT5G41315.2	| basic helix-loop-helix (bHLH) DNA-binding superfamily protein | Chr5:16529433-16532866 FORWARD LENGTH=645 | 201606
Csa12g023290.1	1.68636	1.62033	1.9036	0.851195	0.394661	1	AT4G27530.1	| hypothetical protein | Chr4:13752640-13753122 FORWARD LENGTH=130 | 201606
Csa10g049570.1	3.23251	1.62016	1.90635	0.849872	0.395396	1	AT5G41040.1	| HXXXD-type acyl-transferase family protein | Chr5:16431448-16433086 FORWARD LENGTH=457 | 201606
Csa13g037700.1	2.08044	1.61981	1.48803	1.08855	0.27635	1	AT5G27130.1	| AGAMOUS-like 39 | Chr5:9546633-9547553 FORWARD LENGTH=306 | 201606
Csa11g023840.1	3.19258	1.61947	1.64226	0.986125	0.324072	1	AT4G22370.2	| transmembrane protein | Chr4:11810169-11811563 REVERSE LENGTH=299 | 201606
Csa17g043380.1	2.65564	1.61809	1.43991	1.12374	0.261122	1	AT1G30410.5	| multidrug resistance-associated protein 13 | Chr1:10739835-10747017 FORWARD LENGTH=1380 | 201606
Csa10g014830.1	5.91129	1.61782	1.13051	1.43105	0.152417	1	AT4G27970.6	| SLAC1 homologue 2 | Chr4:13918290-13920122 REVERSE LENGTH=519 | 201606
Csa11g090220.1	14.1849	1.61664	0.872837	1.85217	0.0640022	1	AT5G56780.1	| effector of transcription2 | Chr5:22964384-22966241 REVERSE LENGTH=483 | 201606
Csa16g045950.1	6.47788	1.61504	0.809236	1.99576	0.0459603	1	AT2G24310.1	| TPRXL | Chr2:10344361-10345329 FORWARD LENGTH=322 | 201606
Csa20g077780.1	3.39717	1.61488	1.38838	1.16314	0.244773	1	AT4G18596.2	| Pollen Ole e 1 allergen and extensin family protein | Chr4:10238976-10239728 FORWARD LENGTH=218 | 201606
Csa19g003160.1	46.786	1.61466	1.49001	1.08366	0.278515	1	AT1G02690.2	| importin alpha isoform 6 | Chr1:584397-587036 FORWARD LENGTH=539 | 201606
Csa13g053750.1	5.34668	1.61463	1.0676	1.51239	0.130434	1	AT4G03320.1	| translocon at the inner envelope membrane of chloroplasts 20-IV | Chr4:1464529-1465820 FORWARD LENGTH=284 | 201606
Csa08g022950.1	6.62103	1.61447	1.45747	1.10772	0.267982	1	AT5G25290.1	| F-box protein (DUF295) | Chr5:8778592-8779785 FORWARD LENGTH=397 | 201606
Csa14g013950.1	2.31414	1.61324	1.66644	0.968078	0.333006	1	AT1G11220.2	| cotton fiber%2C putative (DUF761) | Chr1:3760022-3761210 REVERSE LENGTH=325 | 201606
Csa15g003130.1	6.97895	1.61309	1.10385	1.46134	0.143922	1	AT3G03330.1	| NAD(P)-binding Rossmann-fold superfamily protein | Chr3:783572-786148 REVERSE LENGTH=328 | 201606
Csa20g003530.1	5.65441	1.61278	1.12469	1.43397	0.151581	1	AT5G03495.1	| RNA-binding (RRM/RBD/RNP motifs) family protein | Chr5:873804-875025 REVERSE LENGTH=226 | 201606
Csa17g088560.1	5.61347	1.61252	1.13291	1.42335	0.154636	1	AT1G50820.2	| aminotransferase-like%2C mobile domain protein | Chr1:18827706-18834861 REVERSE LENGTH=787 | 201606
Csa17g015050.1	1.63567	1.61207	2.11004	0.763998	0.444868	1	AT1G11110.3	| LisH and RanBPM domains containing protein | Chr1:3710505-3712108 FORWARD LENGTH=271 | 201606
Csa12g009360.1	2.05877	1.61072	2.02203	0.796588	0.425691	1	AT4G34320.2	| transmembrane protein%2C putative (DUF677) | Chr4:16422436-16423824 FORWARD LENGTH=374 | 201606
Csa16g014590.1	1.53992	1.61064	2.27846	0.706899	0.479629	1	AT2G30300.1	| Major facilitator superfamily protein | Chr2:12919401-12921222 FORWARD LENGTH=500 | 201606
Csa17g013490.1	4.79397	1.61061	1.36552	1.17948	0.238207	1	AT1G09890.4	| Rhamnogalacturonate lyase family protein | Chr1:3214237-3217541 REVERSE LENGTH=633 | 201606
Csa15g055710.1	13.5365	1.61057	0.609454	2.64264	0.00822625	1	AT2G04560.1	| transferases%2C transferring glycosyl groups | Chr2:1590341-1592667 REVERSE LENGTH=460 | 201606
Csa08g008660.1	4.27937	1.61026	1.10378	1.45886	0.144604	1	AT5G16490.1	| ROP-interactive CRIB motif-containing protein 4 | Chr5:5384468-5385205 REVERSE LENGTH=153 | 201606
Csa13g053310.1	5.29286	1.6099	1.1026	1.4601	0.144262	1	AT4G05390.1	| root FNR 1 | Chr4:2738839-2740483 REVERSE LENGTH=378 | 201606
Csa34903s010.1	2.80968	1.60913	1.52267	1.05678	0.290611	1	AT5G38220.3	| alpha/beta-Hydrolases superfamily protein | Chr5:15269012-15271140 FORWARD LENGTH=336 | 201606
Csa09g092200.1	2.6271	1.60907	1.3779	1.16777	0.242899	1	AT2G26030.3	| F-box/RNI-like/FBD-like domains-containing protein | Chr2:11091505-11093000 REVERSE LENGTH=442 | 201606
Csa02g004700.1	2.6581	1.60754	1.54208	1.04245	0.297203	1	AT4G01575.1	| serine protease inhibitor%2C Kazal-type family protein | Chr4:682040-682474 REVERSE LENGTH=144 | 201606
Csa03g058300.1	1.78761	1.60729	1.65444	0.971503	0.331298	1	AT1G51420.4	| sucrose-phosphatase 1 | Chr1:19064852-19066707 REVERSE LENGTH=424 | 201606
Csa02g028390.1	2.4927	1.60671	1.79398	0.89561	0.370461	1	AT1G22710.1	| sucrose-proton symporter 2 | Chr1:8030911-8032970 REVERSE LENGTH=512 | 201606
Csa05g093630.1	1.39657	1.6063	1.96388	0.817919	0.413403	1	AT1G65180.1	| Cysteine/Histidine-rich C1 domain family protein | Chr1:24211861-24213822 REVERSE LENGTH=653 | 201606
Csa12g001260.1	3.04396	1.60578	1.4182	1.13227	0.25752	1	AT4G38410.1	| Dehydrin family protein | Chr4:17981025-17981604 FORWARD LENGTH=163 | 201606
Csa16g041540.2	1.69301	1.60488	2.02588	0.792188	0.428251	1	AT1G21660.1	| Chaperone DnaJ-domain superfamily protein | Chr1:7605924-7608835 FORWARD LENGTH=523 | 201606
Csa11g028490.1	8.54192	1.60484	1.01878	1.57526	0.115197	1	AT4G18950.1	| Integrin-linked protein kinase family | Chr4:10375685-10378129 FORWARD LENGTH=459 | 201606
Csa20g024120.1	5.0092	1.60241	1.81134	0.884652	0.376345	1	AT3G61140.1	| COP9 signalosome complex subunit 1 | Chr3:22626335-22628895 FORWARD LENGTH=441 | 201606
Csa11g104680.1	3.7936	1.60217	1.63981	0.97705	0.328545	1	AT5G66280.1	| GDP-D-mannose 4%2C6-dehydratase 1 | Chr5:26476434-26477519 FORWARD LENGTH=361 | 201606
Csa15g026760.1	1.67545	1.6017	2.03321	0.78777	0.430831	1	AT3G19050.1	| phragmoplast orienting kinesin 2 | Chr3:6578047-6590106 FORWARD LENGTH=2771 | 201606
Csa14g002870.1	8.44126	1.60124	1.01311	1.58052	0.113987	1	AT1G02810.1	| Plant invertase/pectin methylesterase inhibitor superfamily | Chr1:618284-620333 FORWARD LENGTH=579 | 201606
Csa01g012660.1	3.123	1.60103	1.97283	0.81154	0.417056	1	AT3G11570.1	| TRICHOME BIREFRINGENCE-LIKE 8 | Chr3:3645540-3647328 REVERSE LENGTH=427 | 201606
Csa11g099060.1	19.7287	1.59947	0.831209	1.92426	0.0543213	1	AT5G62170.1	| LOW protein: M-phase inducer phosphatase-like protein | Chr5:24973115-24975475 REVERSE LENGTH=703 | 201606
Csa13g022760.1	1.39716	1.59898	2.04181	0.78312	0.433557	1	AT5G19840.1	| 2-oxoglutarate (2OG) and Fe(II)-dependent oxygenase superfamily protein | Chr5:6705372-6709382 FORWARD LENGTH=533 | 201606
Csa19g008240.1	4.29264	1.59894	1.22454	1.30575	0.191639	1	AT3G05720.2	| importin alpha isoform 7 | Chr3:1687992-1691736 REVERSE LENGTH=528 | 201606
Csa05g016200.1	1.75131	1.59866	2.1487	0.744012	0.456869	1	AT4G23590.1	| Tyrosine transaminase family protein | Chr4:12307195-12309445 FORWARD LENGTH=424 | 201606
Csa18g030100.1	11	1.59864	1.00947	1.58364	0.113275	1	AT5G57130.1	| Clp amino terminal domain-containing protein | Chr5:23145291-23149395 FORWARD LENGTH=1028 | 201606
Csa17458s010.1	2.39487	1.59743	2.06221	0.774621	0.438563	1	AT2G01890.3	| purple acid phosphatase 8 | Chr2:396985-398318 REVERSE LENGTH=268 | 201606
Csa17g003940.1	1.7887	1.59728	2.23431	0.714887	0.474679	1	AT4G20480.2	| Putative endonuclease or glycosyl hydrolase | Chr4:11034736-11035526 REVERSE LENGTH=214 | 201606
Csa12g008020.1	1.83469	1.59658	2.31759	0.688898	0.490887	1	AT4G35520.2	| MUTL protein homolog 3 | Chr4:16865488-16871527 FORWARD LENGTH=1180 | 201606
Csa05g089960.1	11.3207	1.59588	0.771499	2.06854	0.0385889	1	AT3G59430.8	| hypothetical protein | Chr3:21964484-21966497 REVERSE LENGTH=451 | 201606
Csa18g009780.1	3.35141	1.59451	2.22999	0.715029	0.474591	1	AT5G44040.1	| eisosome SEG2-like protein | Chr5:17719896-17721348 REVERSE LENGTH=416 | 201606
Csa08g006500.1	96.2485	1.59386	1.19091	1.33835	0.180782	1	AT5G14470.1	| GHMP kinase family protein | Chr5:4663029-4664657 REVERSE LENGTH=366 | 201606
Csa06g011280.2	1.81284	1.59365	1.57515	1.01174	0.311662	1	AT5G48600.2	| structural maintenance of chromosome 3 | Chr5:19701908-19709091 FORWARD LENGTH=1244 | 201606
Csa16g014350.1	33.9906	1.59339	1.0493	1.51853	0.12888	1	AT2G30540.1	| Thioredoxin superfamily protein | Chr2:13011259-13011567 REVERSE LENGTH=102 | 201606
Csa03g023210.1	5.07977	1.59131	1.01121	1.57367	0.115565	1	AT1G19380.1	| sugar%2C putative (DUF1195) | Chr1:6698129-6698662 FORWARD LENGTH=147 | 201606
Csa19g005340.1	4.30904	1.59024	1.2286	1.29435	0.195543	1	AT3G03220.1	| expansin A13 | Chr3:742655-743975 REVERSE LENGTH=266 | 201606
Csa13g048010.1	18.791	1.58876	1.35417	1.17323	0.240703	1	AT4G10910.1	| hypothetical protein | Chr4:6696933-6697343 FORWARD LENGTH=136 | 201606
Csa04g049900.1	4.87374	1.58826	1.93143	0.822322	0.410894	1	AT2G36400.1	| growth-regulating factor 3 | Chr2:15270300-15272617 REVERSE LENGTH=398 | 201606
Csa10g001420.1	5.39891	1.58807	0.881241	1.80209	0.0715319	1	AT4G38670.3	| Pathogenesis-related thaumatin superfamily protein | Chr4:18069856-18071227 REVERSE LENGTH=281 | 201606
Csa05g012110.1	2.62055	1.58795	1.80001	0.882191	0.377673	1	AT2G45740.3	| peroxin 11D | Chr2:18839865-18841102 FORWARD LENGTH=236 | 201606
Csa19g005110.1	1.79795	1.58768	1.92818	0.823412	0.410274	1	AT3G02970.1	| EXORDIUM like 6 | Chr3:669217-670495 REVERSE LENGTH=332 | 201606
Csa05g093920.1	3.32817	1.58679	1.50662	1.05321	0.292246	1	AT3G61750.1	| Cytochrome b561/ferric reductase transmembrane with DOMON related domain-containing protein | Chr3:22857897-22859254 REVERSE LENGTH=398 | 201606
Csa09g011350.1	1.53507	1.58491	2.00424	0.790776	0.429075	1	AT2G33310.3	| auxin-induced protein 13 | Chr2:14114569-14115757 REVERSE LENGTH=246 | 201606
Csa03g029460.1	1.46509	1.58471	2.28756	0.692753	0.488465	1	AT1G26100.1	| Cytochrome b561/ferric reductase transmembrane protein family | Chr1:9022716-9024081 REVERSE LENGTH=236 | 201606
Csa15g021250.1	6.31249	1.58467	2.1172	0.748474	0.454174	1	AT3G16360.2	| HPT phosphotransmitter 4 | Chr3:5554351-5555518 FORWARD LENGTH=145 | 201606
Csa01g035760.1	1.50364	1.5844	2.34771	0.67487	0.499758	1	AT2G15220.1	| Plant basic secretory protein (BSP) family protein | Chr2:6608689-6609366 FORWARD LENGTH=225 | 201606
Csa16g046110.1	1.55397	1.58411	2.40809	0.657828	0.510649	1	AT2G24450.1	| FASCICLIN-like arabinogalactan protein 3 precursor | Chr2:10393019-10393861 REVERSE LENGTH=280 | 201606
Csa03g023800.2	2.7277	1.58357	1.93282	0.819309	0.41261	1	AT3G61110.1	| ribosomal protein S27 | Chr3:22611710-22612632 FORWARD LENGTH=86 | 201606
Csa10g002020.1	7.01518	1.58306	1.84251	0.859185	0.390239	1	AT4G39250.1	| RAD-like 1 | Chr4:18271457-18271857 REVERSE LENGTH=100 | 201606
Csa19g011780.1	5.15589	1.58263	1.11378	1.42095	0.155332	1	AT3G08000.1	| RNA-binding (RRM/RBD/RNP motifs) family protein | Chr3:2555034-2555829 REVERSE LENGTH=143 | 201606
Csa01g022740.1	2.3031	1.58129	1.99167	0.793951	0.427224	1	AT3G19690.1	| CAP (Cysteine-rich secretory proteins%2C Antigen 5%2C and Pathogenesis-related 1 protein) superfamily protein | Chr3:6842365-6842850 REVERSE LENGTH=161 | 201606
Csa16g045650.1	1.57975	1.58031	1.9876	0.795084	0.426565	1	AT3G18150.1	| RNI-like superfamily protein | Chr3:6217929-6219500 FORWARD LENGTH=456 | 201606
Csa04g033730.1	1.99151	1.58022	2.29978	0.687117	0.492009	1	AT3G48580.2	| xyloglucan endotransglucosylase/hydrolase 11 | Chr3:18007238-18008341 FORWARD LENGTH=257 | 201606
Csa16g017690.1	1.61749	1.57986	1.75806	0.898637	0.368846	1	AT5G46640.1	| AT hook motif DNA-binding family protein | Chr5:18924670-18926292 FORWARD LENGTH=386 | 201606
Csa02g057580.1	2.20154	1.57833	2.07903	0.759166	0.447753	1	AT5G55135.1	| hypothetical protein | Chr5:22379959-22380386 FORWARD LENGTH=112 | 201606
Csa17g013090.1	2.45591	1.57831	1.8143	0.869928	0.38434	1	AT1G09610.1	| glucuronoxylan 4-O-methyltransferase-like protein (DUF579) | Chr1:3111789-3112637 FORWARD LENGTH=282 | 201606
Csa17g030520.1	2.83492	1.57819	1.70978	0.923036	0.355988	1	AT1G23340.2	| carboxyl-terminal proteinase%2C putative (DUF239) | Chr1:8284158-8286528 REVERSE LENGTH=409 | 201606
Csa09g095760.1	13.1235	1.5771	0.788783	1.99941	0.0455641	1	AT1G61310.1	| LRR and NB-ARC domains-containing disease resistance protein | Chr1:22613166-22615943 REVERSE LENGTH=925 | 201606
Csa04g050240.1	7.53621	1.57529	1.35122	1.16583	0.243683	1	AT2G36720.2	| Acyl-CoA N-acyltransferase with RING/FYVE/PHD-type zinc finger domain-containing protein | Chr2:15393447-15399189 FORWARD LENGTH=1007 | 201606
Csa05g056900.1	6.41174	1.57488	0.886491	1.77653	0.0756458	1	AT1G65620.5	| Lateral organ boundaries (LOB) domain family protein | Chr1:24400146-24400745 FORWARD LENGTH=199 | 201606
Csa18g011270.1	1.52376	1.57415	2.03304	0.774283	0.438764	1	AT5G42700.1	| AP2/B3-like transcriptional factor family protein | Chr5:17122171-17124177 FORWARD LENGTH=231 | 201606
Csa09g093430.1	3.11258	1.57321	1.65927	0.948138	0.343059	1	AT3G62850.1	| zinc finger protein-like protein | Chr3:23237487-23239155 REVERSE LENGTH=472 | 201606
Csa06g043060.1	2.65977	1.57188	1.57609	0.997328	0.318605	1	AT2G39120.1	| Ubiquitin carboxyl-terminal hydrolase family protein | Chr2:16321794-16322957 FORWARD LENGTH=387 | 201606
Csa09g080510.1	55.6653	1.57151	1.49408	1.05183	0.29288	1	AT5G44420.1	| plant defensin 1.2 | Chr5:17907216-17907550 REVERSE LENGTH=80 | 201606
Csa09g062440.1	3.79266	1.57141	1.62309	0.968161	0.332964	1	AT3G53980.2	| Bifunctional inhibitor/lipid-transfer protein/seed storage 2S albumin superfamily protein | Chr3:19987760-19988203 REVERSE LENGTH=114 | 201606
Csa15g084030.1	2.83307	1.57121	1.6102	0.975788	0.329169	1	AT1G08520.1	| ALBINA 1 | Chr1:2696538-2700819 FORWARD LENGTH=760 | 201606
Csa17g030140.1	6.54141	1.57094	1.10398	1.42298	0.154742	1	AT1G23060.5	| hypothetical protein | Chr1:8170946-8172043 REVERSE LENGTH=306 | 201606
Csa10g021550.1	2.28843	1.56913	2.06141	0.76119	0.446543	1	AT4G21780.3	| hypothetical protein | Chr4:11567213-11567560 FORWARD LENGTH=115 | 201606
Csa03g019150.1	2.62996	1.56821	1.87549	0.836163	0.403063	1	AT1G15340.1	| methyl-CPG-binding domain 10 | Chr1:5275895-5277474 REVERSE LENGTH=384 | 201606
Csa14g061620.1	6.3627	1.5671	1.18329	1.32436	0.185384	1	AT1G52330.1	| Late embryogenesis abundant (LEA) hydroxyproline-rich glycoprotein family | Chr1:19488962-19489763 FORWARD LENGTH=214 | 201606
Csa11g078280.1	6.02157	1.56661	1.30533	1.20016	0.230075	1	AT5G49050.1	| universal stress A-like protein | Chr5:19883929-19884381 FORWARD LENGTH=150 | 201606
Csa18g030860.1	3.46637	1.56311	1.76162	0.887309	0.374912	1	AT5G57780.1	| transcription factor | Chr5:23405505-23406008 REVERSE LENGTH=167 | 201606
Csa04g042190.1	11.7044	1.56218	0.741337	2.10724	0.0350964	1	AT3G55820.1	| Fasciclin-like arabinogalactan family protein | Chr3:20714041-20714655 FORWARD LENGTH=204 | 201606
Csa07g039170.1	3.31565	1.56177	1.39921	1.11618	0.264344	1	AT1G72130.1	| Major facilitator superfamily protein | Chr1:27137201-27139223 FORWARD LENGTH=538 | 201606
Csa13g054670.1	8.1086	1.56146	0.811032	1.92527	0.0541954	1	AT4G02485.2	| 2-oxoglutarate (2OG) and Fe(II)-dependent oxygenase superfamily protein | Chr4:1092695-1094437 FORWARD LENGTH=226 | 201606
Csa03g061740.1	2.35813	1.56091	1.5594	1.00097	0.316842	1	AT1G27430.1	| GYF domain-containing protein | Chr1:9521045-9526928 REVERSE LENGTH=1492 | 201606
Csa11g088150.1	8.80049	1.55789	1.13051	1.37804	0.16819	1	AT5G55020.1	| myb domain protein 120 | Chr5:22324599-22326248 REVERSE LENGTH=523 | 201606
Csa15g003450.1	2.20987	1.55745	1.66212	0.937023	0.348747	1	AT3G03640.1	| beta glucosidase 25 | Chr3:881028-884028 FORWARD LENGTH=531 | 201606
Csa11g095080.1	3.35027	1.55608	1.31299	1.18514	0.235961	1	AT5G61260.3	| Plant calmodulin-binding protein-like protein | Chr5:24637109-24638599 FORWARD LENGTH=496 | 201606
Csa07g034050.1	4.98688	1.55608	1.08592	1.43295	0.151871	1	AT1G68400.1	| leucine-rich repeat transmembrane protein kinase family protein | Chr1:25646401-25648916 REVERSE LENGTH=670 | 201606
Csa10g016590.1	3.88226	1.5549	2.15594	0.721218	0.470775	1	AT5G56520.1	| hypothetical protein | Chr5:22885226-22885531 FORWARD LENGTH=101 | 201606
Csa07g052680.1	1.74716	1.55468	2.06536	0.752744	0.451604	1	AT2G22600.1	| RNA-binding KH domain-containing protein | Chr2:9596617-9599050 FORWARD LENGTH=632 | 201606
Csa15g064840.1	8.37753	1.55354	1.06603	1.45732	0.145028	1	AT2G14620.1	| xyloglucan endotransglucosylase/hydrolase 10 | Chr2:6244889-6246010 FORWARD LENGTH=299 | 201606
Csa17g028560.1	8.80122	1.55307	0.841838	1.84486	0.0650575	1	AT1G21810.3	| filament-like protein (DUF869) | Chr1:7656578-7658637 REVERSE LENGTH=629 | 201606
Csa14g017500.1	3.35532	1.55295	1.64056	0.946596	0.343845	1	AT1G14470.1	| Pentatricopeptide repeat (PPR) superfamily protein | Chr1:4954080-4955702 FORWARD LENGTH=540 | 201606
Csa06g030140.1	2.85538	1.55259	1.7502	0.887095	0.375028	1	AT3G55515.1	| ROTUNDIFOLIA like 7 | Chr3:20590923-20591162 FORWARD LENGTH=79 | 201606
Csa08g020200.1	1.74408	1.55238	1.73726	0.893583	0.371545	1	AT5G24630.2	| double-stranded DNA binding protein | Chr5:8432523-8435682 REVERSE LENGTH=432 | 201606
Csa02g065500.1	1.99209	1.55202	1.37624	1.12772	0.259437	1	AT5G59760.1	| hypothetical protein (DUF1635) | Chr5:24075628-24076415 REVERSE LENGTH=232 | 201606
Csa20g063080.1	6.78542	1.55109	0.918481	1.68876	0.0912661	1	AT1G11380.1	| PLAC8 family protein | Chr1:3832695-3833921 FORWARD LENGTH=254 | 201606
Csa01g031850.1	10.654	1.55056	1.00487	1.54305	0.12282	1	AT2G04560.1	| transferases%2C transferring glycosyl groups | Chr2:1590341-1592667 REVERSE LENGTH=460 | 201606
Csa09g092640.1	1.72061	1.55055	1.57625	0.983694	0.325266	1	AT2G19610.1	| RING/U-box superfamily protein | Chr2:8484455-8485723 FORWARD LENGTH=397 | 201606
Csa14g021030.1	6.43423	1.54962	0.803199	1.92931	0.0536922	1	AT1G16916.1	| transmembrane protein | Chr1:5786762-5787047 REVERSE LENGTH=65 | 201606
Csa04g061270.1	4.17018	1.54942	1.78708	0.867013	0.385935	1	AT2G43550.1	| scorpion toxin-like knottin superfamily protein | Chr2:18073305-18073651 FORWARD LENGTH=89 | 201606
Csa05g050800.1	62.3158	1.5493	1.38876	1.11561	0.264591	1	AT1G66100.1	| Plant thionin | Chr1:24605876-24606473 REVERSE LENGTH=134 | 201606
Csa12g033790.1	1.92582	1.54866	1.76762	0.876129	0.38096	1	AT4G22900.1	| transmembrane protein%2C putative (DUF1191) | Chr4:12010221-12011252 FORWARD LENGTH=343 | 201606
Csa19g033350.1	1.66609	1.54731	2.31956	0.66707	0.504728	1	AT5G51250.1	| Galactose oxidase/kelch repeat superfamily protein | Chr5:20830743-20831849 FORWARD LENGTH=368 | 201606
Csa03g030000.1	9.25987	1.5472	0.700095	2.20999	0.0271062	1	AT1G25210.2	| UDP-3-O-acyl N-acetylglycosamine deacetylase family protein | Chr1:8833245-8834871 FORWARD LENGTH=326 | 201606
Csa03522s010.1	6.11555	1.54623	0.782993	1.97477	0.0482937	1	AT3G62830.2	| NAD(P)-binding Rossmann-fold superfamily protein | Chr3:23232539-23235353 FORWARD LENGTH=445 | 201606
Csa16g009160.1	1.90734	1.54612	2.24905	0.687456	0.491795	1	AT2G32290.1	| beta-amylase 6 | Chr2:13714643-13716906 REVERSE LENGTH=577 | 201606
Csa13470s010.1	1.70633	1.54601	2.39275	0.646123	0.5182	1	AT4G00050.2	| basic helix-loop-helix (bHLH) DNA-binding superfamily protein | Chr4:18244-19848 FORWARD LENGTH=297 | 201606
Csa11g100090.1	7.59572	1.54575	0.995838	1.55221	0.120612	1	AT5G63180.1	| Pectin lyase-like superfamily protein | Chr5:25341106-25343113 REVERSE LENGTH=432 | 201606
Csa06g023830.1	163.507	1.54437	0.679744	2.27199	0.0230874	1	AT3G49790.1	| Carbohydrate-binding protein | Chr3:18468296-18469396 REVERSE LENGTH=366 | 201606
Csa16g006530.1	1.70876	1.54292	1.96472	0.78531	0.432272	1	AT3G59200.1	| F-box/RNI-like superfamily protein | Chr3:21887484-21889214 FORWARD LENGTH=520 | 201606
Csa09g081280.1	4.88552	1.53994	1.50605	1.0225	0.306544	1	AT1G76540.1	| cyclin-dependent kinase B2%3B1 | Chr1:28720554-28722351 REVERSE LENGTH=313 | 201606
Csa19g027050.1	5.28517	1.53957	1.04174	1.47789	0.139436	1	AT3G19508.1	| complex 1 protein%2C LYR family protein | Chr3:6762378-6762696 REVERSE LENGTH=81 | 201606
Csa10g033550.1	2.77535	1.53926	1.50393	1.02349	0.306078	1	AT4G13310.2	| cytochrome P450%2C family 71%2C subfamily A%2C polypeptide 20 | Chr4:7750453-7751856 FORWARD LENGTH=390 | 201606
Csa14g044050.1	6.09223	1.53851	0.896228	1.71665	0.0860438	1	AT1G34200.1	| Glyceraldehyde-3-phosphate dehydrogenase-like family protein | Chr1:12455793-12456935 FORWARD LENGTH=352 | 201606
Csa11g010310.1	5.80926	1.53832	0.977259	1.57412	0.11546	1	AT4G32870.1	| Polyketide cyclase/dehydrase and lipid transport superfamily protein | Chr4:15862168-15862641 FORWARD LENGTH=157 | 201606
Csa20g015260.1	2.10334	1.53811	2.20761	0.696733	0.48597	1	AT5G52930.1	| hypothetical protein (DUF295) | Chr5:21470370-21471449 FORWARD LENGTH=359 | 201606
Csa20g077300.1	13.5009	1.53758	0.875844	1.75555	0.0791658	1	AT5G45490.2	| P-loop containing nucleoside triphosphate hydrolases superfamily protein | Chr5:18431064-18432128 FORWARD LENGTH=354 | 201606
Csa02g061880.1	5.27373	1.53727	1.37005	1.12205	0.26184	1	AT5G57410.1	| Afadin/alpha-actinin-binding protein | Chr5:23265102-23267641 REVERSE LENGTH=373 | 201606
Csa10g025160.1	1.91889	1.53675	2.01717	0.761833	0.44616	1	AT4G19030.1	| NOD26-like major intrinsic protein 1 | Chr4:10421728-10423409 REVERSE LENGTH=296 | 201606
Csa11g013940.1	5.4182	1.5349	0.947693	1.61962	0.105313	1	AT4G29560.1	| fanconi anemia group E protein FANCE protein | Chr4:14504421-14505999 REVERSE LENGTH=493 | 201606
Csa07g060980.1	8.48501	1.53352	1.01321	1.51353	0.130145	1	AT2G27430.1	| ARM repeat superfamily protein | Chr2:11729914-11733170 REVERSE LENGTH=438 | 201606
Csa18g035940.1	6.07964	1.5322	1.15087	1.33133	0.183079	1	AT5G62500.1	| end binding protein 1B | Chr5:25092929-25095006 FORWARD LENGTH=293 | 201606
Csa09g075930.1	3.84027	1.5309	1.23221	1.2424	0.214088	1	AT1G72330.1	| alanine aminotransferase 2 | Chr1:27233637-27236571 FORWARD LENGTH=540 | 201606
Csa19g011970.1	10.375	1.5299	0.944894	1.61912	0.105421	1	AT3G08600.1	| transmembrane protein%2C putative (DUF1191) | Chr3:2612646-2613596 FORWARD LENGTH=316 | 201606
Csa12g023210.1	1.61476	1.52989	1.99184	0.768078	0.442441	1	AT4G27590.1	| Heavy metal transport/detoxification superfamily protein | Chr4:13771224-13771790 FORWARD LENGTH=156 | 201606
Csa01g023880.1	3.82401	1.52985	1.19635	1.27876	0.200981	1	AT3G20810.1	| 2-oxoglutarate (2OG) and Fe(II)-dependent oxygenase superfamily protein | Chr3:7275814-7278144 FORWARD LENGTH=418 | 201606
Csa08485s010.1	9.89836	1.52973	0.781069	1.95851	0.0501707	1	AT5G25940.1	| early nodulin-like protein | Chr5:9054252-9055151 REVERSE LENGTH=115 | 201606
Csa16g032060.1	10.7	1.52806	0.906824	1.68507	0.0919751	1	AT1G70500.1	| Pectin lyase-like superfamily protein | Chr1:26566579-26568729 REVERSE LENGTH=468 | 201606
Csa14g032320.1	1.46591	1.52778	1.91354	0.798405	0.424635	1	AT1G26450.1	| Carbohydrate-binding X8 domain superfamily protein | Chr1:9149003-9150063 REVERSE LENGTH=197 | 201606
Csa11g001310.1	18.8001	1.52711	1.25196	1.21977	0.222551	1	AT3G45970.1	| expansin-like A1 | Chr3:16896238-16897189 FORWARD LENGTH=265 | 201606
Csa08g027490.1	4.05808	1.52589	1.15645	1.31946	0.187015	1	AT5G26749.1	| C2H2 and C2HC zinc fingers superfamily protein | Chr5:9398285-9399239 REVERSE LENGTH=147 | 201606
Csa05g041150.1	3.36716	1.52546	1.79817	0.848343	0.396247	1	AT2G27690.1	| cytochrome P450%2C family 94%2C subfamily C%2C polypeptide 1 | Chr2:11809373-11810860 FORWARD LENGTH=495 | 201606
Csa05g025620.1	1.43193	1.52401	1.78022	0.856078	0.391955	1	AT1G35710.1	| kinase family with leucine-rich repeat domain-containing protein | Chr1:13220940-13224386 FORWARD LENGTH=1120 | 201606
Csa05g007580.1	15.8358	1.52293	1.20498	1.26386	0.206279	1	AT2G42900.1	| Plant basic secretory protein (BSP) family protein | Chr2:17854599-17855429 FORWARD LENGTH=276 | 201606
Csa15g019770.2	12.0227	1.52252	0.69013	2.20614	0.0273742	1	AT3G15290.1	| 3-hydroxyacyl-CoA dehydrogenase family protein | Chr3:5145054-5146613 FORWARD LENGTH=294 | 201606
Csa01g024020.1	13.8036	1.52249	0.662536	2.29798	0.021563	1	AT3G20930.1	| RNA-binding (RRM/RBD/RNP motifs) family protein | Chr3:7331739-7333749 FORWARD LENGTH=374 | 201606
Csa19g054650.1	3.49549	1.52188	2.15282	0.706924	0.479614	1	AT2G17740.1	| Cysteine/Histidine-rich C1 domain family protein | Chr2:7707082-7707828 REVERSE LENGTH=248 | 201606
Csa15g007240.1	5.92394	1.51941	1.14201	1.33047	0.183365	1	AT3G05820.2	| invertase H | Chr3:1733119-1735602 REVERSE LENGTH=633 | 201606
Csa03g002910.1	5.85198	1.51816	1.02167	1.48595	0.137292	1	AT1G02860.1	| SPX (SYG1/Pho81/XPR1) domain-containing protein | Chr1:635474-637083 FORWARD LENGTH=335 | 201606
Csa01g016530.1	2.98041	1.51774	1.79172	0.847086	0.396947	1	AT3G13680.1	| F-box and associated interaction domains-containing protein | Chr3:4477534-4478721 REVERSE LENGTH=395 | 201606
Csa10g022090.1	2.15942	1.51602	1.85285	0.818212	0.413236	1	AT4G21323.1	| Subtilase family protein | Chr4:11342494-11345632 FORWARD LENGTH=803 | 201606
Csa08g060180.1	2.7335	1.51477	1.57686	0.960625	0.336741	1	AT5G04320.5	| Shugoshin C terminus | Chr5:1209613-1212376 FORWARD LENGTH=470 | 201606
Csa02g030760.1	5.35948	1.5138	0.939164	1.61186	0.106993	1	AT1G78910.2	| Pseudouridine synthase family protein | Chr1:29665770-29667557 FORWARD LENGTH=369 | 201606
Csa09g078440.1	2418.82	1.51329	0.607221	2.49215	0.0126973	1	AT1G73870.1	| B-box type zinc finger protein with CCT domain-containing protein | Chr1:27779214-27780522 FORWARD LENGTH=392 | 201606
Csa15g014820.1	8.13625	1.51328	0.959465	1.57721	0.114748	1	AT3G11160.1	| transmembrane protein | Chr3:3496237-3497057 REVERSE LENGTH=145 | 201606
Csa01g016920.1	9.8387	1.51321	0.751425	2.01379	0.044032	1	AT3G14370.1	| Protein kinase superfamily protein | Chr3:4798026-4799468 REVERSE LENGTH=480 | 201606
Csa20g028640.1	8.42085	1.51321	2.04092	0.741436	0.458429	1	AT5G19110.2	| Eukaryotic aspartyl protease family protein | Chr5:6411720-6413278 REVERSE LENGTH=441 | 201606
Csa19287s010.1	4.7205	1.51103	1.01819	1.48403	0.137801	1	AT5G25210.1	| hypothetical protein | Chr5:8724056-8725465 FORWARD LENGTH=175 | 201606
Csa02g020110.1	6.66324	1.5107	0.997238	1.51489	0.129801	1	AT4G11450.1	| bromo-adjacent domain protein%2C putative (DUF3527) | Chr4:6959065-6961223 REVERSE LENGTH=694 | 201606
Csa14g047200.1	11.7337	1.51065	0.90489	1.66943	0.0950321	1	AT1G36060.1	| Integrase-type DNA-binding superfamily protein | Chr1:13454718-13455662 REVERSE LENGTH=314 | 201606
Csa11g094720.1	83.0081	1.50919	0.706559	2.13597	0.0326821	1	AT5G60860.1	| RAB GTPase homolog A1F | Chr5:24484750-24485565 FORWARD LENGTH=217 | 201606
Csa17g015570.1	4.80877	1.50896	1.29796	1.16256	0.245007	1	AT1G11500.1	| transmembrane protein%2C putative (DUF1218) | Chr1:3870833-3871570 FORWARD LENGTH=184 | 201606
Csa03g002220.2	21.2129	1.50742	0.62663	2.4056	0.0161459	1	AT1G01010.1	| NAC domain containing protein 1 | Chr1:3760-5630 FORWARD LENGTH=429 | 201606
Csa02g041670.1	26.3074	1.50702	1.20382	1.25187	0.210618	1	AT5G50950.2	| FUMARASE 2 | Chr5:20729687-20733636 FORWARD LENGTH=499 | 201606
Csa09748s010.1	5.51565	1.50684	1.14192	1.31957	0.18698	1	AT4G30960.1	| SOS3-interacting protein 3 | Chr4:15067400-15068725 FORWARD LENGTH=441 | 201606
Csa09g082630.1	295.172	1.50634	1.04754	1.43798	0.150441	1	AT1G21310.1	| extensin 3 | Chr1:7453693-7454988 REVERSE LENGTH=431 | 201606
Csa20g057350.1	8.73803	1.50592	0.862798	1.7454	0.0809161	1	AT5G17990.1	| tryptophan biosynthesis 1 | Chr5:5957330-5959681 FORWARD LENGTH=444 | 201606
Csa20g048720.1	19.3566	1.50505	0.736378	2.04385	0.0409682	1	AT5G25370.3	| phospholipase D alpha 3 | Chr5:8804240-8807547 REVERSE LENGTH=820 | 201606
Csa11g041430.1	1.47394	1.50205	2.34856	0.639564	0.522456	1	AT4G13600.1	| Carbohydrate-binding X8 domain superfamily protein | Chr4:7911179-7912892 REVERSE LENGTH=231 | 201606
Csa11g070680.1	3.71488	1.50002	1.38307	1.08456	0.278118	1	AT5G44040.1	| eisosome SEG2-like protein | Chr5:17719896-17721348 REVERSE LENGTH=416 | 201606
Csa13g050930.1	6.28886	1.49954	1.36392	1.09944	0.271578	1	AT4G12520.1	| Bifunctional inhibitor/lipid-transfer protein/seed storage 2S albumin superfamily protein | Chr4:7421279-7421668 REVERSE LENGTH=129 | 201606
Csa12g016910.1	2.65436	1.49766	1.77104	0.845641	0.397753	1	AT4G30250.2	| P-loop containing nucleoside triphosphate hydrolases superfamily protein | Chr4:14811262-14812827 REVERSE LENGTH=521 | 201606
Csa13g053920.1	3.56164	1.49735	1.72347	0.868798	0.384958	1	AT4G02800.1	| GRIP/coiled-coil protein | Chr4:1250126-1251478 FORWARD LENGTH=333 | 201606
Csa13g002490.1	7.99925	1.49676	0.882569	1.69592	0.0899018	1	AT3G58340.2	| TRAF-like family protein | Chr3:21589071-21590401 REVERSE LENGTH=315 | 201606
Csa11g046570.1	5.86513	1.49602	1.22561	1.22063	0.222226	1	AT5G36925.1	| hypothetical protein | Chr5:14565963-14566278 REVERSE LENGTH=76 | 201606
Csa15g014590.1	3.69491	1.49546	1.38805	1.07738	0.28131	1	AT3G10950.1	| Zinc-binding ribosomal protein family protein | Chr3:3423893-3424566 FORWARD LENGTH=92 | 201606
Csa03g030130.1	40.8431	1.49475	0.606962	2.46267	0.0137907	1	AT1G24577.1	| hypothetical protein | Chr1:8712758-8712985 REVERSE LENGTH=75 | 201606
Csa12g051610.1	8.17468	1.493	0.9363	1.59457	0.110809	1	AT4G16510.1	| YbaK/aminoacyl-tRNA synthetase-associated domain-containing protein | Chr4:9302816-9304869 FORWARD LENGTH=232 | 201606
Csa01644s010.1	1.95958	1.49271	1.46363	1.01987	0.307791	1	AT1G76950.1	| Regulator of chromosome condensation (RCC1) family with FYVE zinc finger domain-containing protein | Chr1:28906952-28911325 FORWARD LENGTH=1103 | 201606
Csa11g020120.1	2.14065	1.49162	1.74643	0.854099	0.39305	1	AT4G24610.1	| pesticidal crystal cry8Ba protein | Chr4:12700837-12707899 REVERSE LENGTH=1150 | 201606
Csa06g028670.1	5.64918	1.49085	1.18357	1.25961	0.207808	1	AT3G54170.1	| FKBP12 interacting protein 37 | Chr3:20056848-20059396 FORWARD LENGTH=330 | 201606
Csa01g009480.1	3.49442	1.49035	1.47508	1.01035	0.312326	1	AT3G08820.1	| Pentatricopeptide repeat (PPR) superfamily protein | Chr3:2677122-2679179 REVERSE LENGTH=685 | 201606
Csa13g031030.1	70.6279	1.48973	0.639272	2.33035	0.0197876	1	AT5G25190.1	| Integrase-type DNA-binding superfamily protein | Chr5:8707007-8707655 REVERSE LENGTH=181 | 201606
Csa15g071360.1	116.581	1.48886	0.728281	2.04435	0.0409188	1	AT5G67080.1	| mitogen-activated protein kinase kinase kinase 19 | Chr5:26772726-26773760 FORWARD LENGTH=344 | 201606
Csa09g079070.1	1.77471	1.48852	1.78753	0.832726	0.404999	1	AT1G74480.1	| RWP-RK domain-containing protein | Chr1:27993032-27994178 REVERSE LENGTH=298 | 201606
Csa11g003380.1	6.24897	1.48851	1.34022	1.11065	0.266719	1	AT4G38080.1	| hydroxyproline-rich glycoprotein family protein | Chr4:17883012-17883398 FORWARD LENGTH=128 | 201606
Csa17g070970.2	34.3601	1.48813	0.93173	1.59717	0.110228	1	AT1G44575.3	| Chlorophyll A-B binding family protein | Chr1:16871768-16873194 FORWARD LENGTH=265 | 201606
Csa06g052180.1	7.90679	1.48775	0.733858	2.0273	0.0426322	1	AT2G45695.1	| Ubiquitin related modifier 1 | Chr2:18826043-18826744 FORWARD LENGTH=101 | 201606
Csa14g006610.1	6.43761	1.48669	1.09699	1.35524	0.175342	1	AT1G05310.1	| Pectin lyase-like superfamily protein | Chr1:1550615-1552434 REVERSE LENGTH=393 | 201606
Csa20g073360.1	9.85257	1.48516	0.83679	1.77483	0.0759264	1	AT4G08430.1	| Ulp1 protease family protein | Chr4:5347396-5350436 REVERSE LENGTH=808 | 201606
Csa11g082330.1	26.9669	1.48245	0.567004	2.61453	0.00893509	1	AT4G35290.6	| glutamate receptor 2 | Chr4:16790290-16792972 FORWARD LENGTH=776 | 201606
Csa18g031160.1	11.7257	1.48242	1.16778	1.26944	0.204286	1	AT5G58005.2	| Cytochrome c oxidase%2C subunit Vib family protein | Chr5:23482234-23482757 FORWARD LENGTH=116 | 201606
Csa10304s010.1	1.96094	1.48168	1.53138	0.967541	0.333273	1	AT1G75130.1	| cytochrome P450%2C family 721%2C subfamily A%2C polypeptide 1 | Chr1:28200073-28201911 REVERSE LENGTH=505 | 201606
Csa20g002170.1	9.31742	1.48101	0.889125	1.66569	0.0957744	1	AT5G02090.1	| hypothetical protein | Chr5:412350-412607 REVERSE LENGTH=85 | 201606
Csa13g011400.1	10.0039	1.47913	0.716641	2.06398	0.0390198	1	AT5G09740.1	| histone acetyltransferase of the MYST family 2 | Chr5:3022141-3024711 REVERSE LENGTH=445 | 201606
Csa02g074240.1	5.04024	1.4777	1.07174	1.37878	0.167961	1	AT5G65530.1	| Protein kinase superfamily protein | Chr5:26190844-26192826 REVERSE LENGTH=456 | 201606
Csa15g008130.1	3.70399	1.47743	1.3379	1.10429	0.269466	1	AT3G06520.2	| agenet domain-containing protein | Chr3:2020284-2021955 FORWARD LENGTH=466 | 201606
Csa16g044740.1	2.29121	1.47739	1.8514	0.797982	0.424881	1	AT4G37608.2	| hypothetical protein | Chr4:17669825-17670429 FORWARD LENGTH=87 | 201606
Csa19g013500.1	1.85268	1.4771	1.63358	0.904215	0.365881	1	AT3G10010.2	| demeter-like 2 | Chr3:3081999-3088195 REVERSE LENGTH=1332 | 201606
Csa09g088750.1	3.39674	1.47614	1.84404	0.800491	0.423426	1	AT5G54820.1	| F-box/RNI-like superfamily protein | Chr5:22269859-22271777 FORWARD LENGTH=472 | 201606
Csa07g013680.1	2.68718	1.47518	1.27857	1.15378	0.24859	1	AT2G29670.2	| Tetratricopeptide repeat (TPR)-like superfamily protein | Chr2:12682309-12684745 REVERSE LENGTH=536 | 201606
Csa02g020620.1	4.34182	1.47498	1.23722	1.19217	0.233193	1	AT4G11120.1	| translation elongation factor Ts (EF-Ts) | Chr4:6778066-6779934 FORWARD LENGTH=395 | 201606
Csa04g018650.1	2.08817	1.47497	1.5522	0.950246	0.341987	1	AT5G45570.2	| Ulp1 protease family protein | Chr5:18472301-18475574 FORWARD LENGTH=921 | 201606
Csa05g002640.1	13.9879	1.47463	0.718535	2.05228	0.0401429	1	AT2G46530.1	| auxin response factor 11 | Chr2:19104993-19108029 FORWARD LENGTH=601 | 201606
Csa01g027410.1	3.25223	1.47294	1.07619	1.36865	0.171108	1	AT3G22990.1	| ARM repeat superfamily protein | Chr3:8164015-8166145 FORWARD LENGTH=460 | 201606
Csa24111s010.1	2.78499	1.47288	1.30036	1.13267	0.257352	1	AT5G42100.1	| beta-1%2C3-glucanase | Chr5:16829460-16831168 REVERSE LENGTH=425 | 201606
Csa09g051960.1	8.52343	1.47198	1.10044	1.33763	0.181017	1	AT1G66700.1	| S-adenosyl-L-methionine-dependent methyltransferases superfamily protein | Chr1:24873460-24874690 REVERSE LENGTH=353 | 201606
Csa15g018740.1	7.90759	1.47195	0.859479	1.7126	0.0867861	1	AT3G14380.1	| Uncharacterized protein family (UPF0497) | Chr3:4803175-4803799 REVERSE LENGTH=178 | 201606
Csa09g053520.1	16.8693	1.47	0.763322	1.9258	0.0541299	1	AT3G50560.1	| NAD(P)-binding Rossmann-fold superfamily protein | Chr3:18761247-18763835 REVERSE LENGTH=272 | 201606
Csa08g018140.1	5.80937	1.46966	1.2333	1.19165	0.2334	1	AT5G23870.3	| Pectinacetylesterase family protein | Chr5:8046060-8049999 REVERSE LENGTH=451 | 201606
Csa07g062960.1	11.6688	1.46946	1.57115	0.935276	0.349646	1	AT1G61720.1	| NAD(P)-binding Rossmann-fold superfamily protein | Chr1:22791326-22792757 REVERSE LENGTH=340 | 201606
Csa16g014320.1	2.11497	1.46861	1.23452	1.18962	0.234197	1	AT2G30570.1	| photosystem II reaction center W | Chr2:13019326-13020053 REVERSE LENGTH=133 | 201606
Csa12g065480.1	8.50248	1.467	1.36738	1.07286	0.283333	1	AT4G12880.1	| early nodulin-like protein 19 | Chr4:7544572-7545226 REVERSE LENGTH=141 | 201606
Csa15g031080.1	3.45868	1.46511	1.31153	1.1171	0.263952	1	AT3G20730.1	| PPR superfamily protein | Chr3:7247092-7248878 FORWARD LENGTH=565 | 201606
Csa17g022080.1	5.11579	1.46492	1.48676	0.985306	0.324474	1	AT1G16515.2	| transmembrane protein | Chr1:5647605-5647868 REVERSE LENGTH=87 | 201606
Csa12g074600.1	4.27681	1.46364	1.19353	1.22631	0.220082	1	AT5G05940.1	| ROP guanine nucleotide exchange factor 5 | Chr5:1786028-1788363 FORWARD LENGTH=611 | 201606
Csa09g075470.1	2.34016	1.46333	1.91991	0.762187	0.445948	1	AT1G72100.1	| late embryogenesis abundant domain-containing protein / LEA domain-containing protein | Chr1:27127250-27128811 FORWARD LENGTH=480 | 201606
Csa15g003650.1	5.92377	1.462	1.16551	1.25439	0.2097	1	AT3G03820.1	| SAUR-like auxin-responsive protein family | Chr3:976933-977223 REVERSE LENGTH=96 | 201606
Csa12g023590.1	2.6808	1.46198	1.33147	1.09803	0.272194	1	AT5G38080.1	| transmembrane protein | Chr5:15191715-15192645 REVERSE LENGTH=157 | 201606
Csa01g006890.1	6.98189	1.46159	1.27399	1.14726	0.251276	1	AT5G26731.1	| hypothetical protein | Chr5:9295676-9295975 FORWARD LENGTH=99 | 201606
Csa03g051310.1	5.66297	1.46039	1.68163	0.868436	0.385155	1	AT2G46520.1	| cellular apoptosis susceptibility protein%2C putative / importin-alpha re-exporter | Chr2:19096867-19099785 FORWARD LENGTH=972 | 201606
Csa12g014190.1	3.98313	1.45988	1.19658	1.22004	0.222449	1	AT4G31850.1	| proton gradient regulation 3 | Chr4:15403020-15406358 FORWARD LENGTH=1112 | 201606
Csa14g048470.1	5.58157	1.45964	1.0035	1.45455	0.145793	1	AT1G41830.1	| SKU5-similar 6 | Chr1:15603892-15607802 REVERSE LENGTH=542 | 201606
Csa01g032950.1	9.52345	1.45893	0.754349	1.93403	0.0531092	1	AT2G16980.3	| Major facilitator superfamily protein | Chr2:7376331-7380944 FORWARD LENGTH=476 | 201606
Csa13g020360.1	3.20723	1.45868	1.57665	0.925179	0.354873	1	AT5G17580.2	| Phototropic-responsive NPH3 family protein | Chr5:5795166-5797031 FORWARD LENGTH=563 | 201606
Csa10g008500.2	4.58478	1.4582	0.996429	1.46343	0.14335	1	AT4G33700.1	| CBS domain protein (DUF21) | Chr4:16176547-16179188 REVERSE LENGTH=424 | 201606
Csa04g057770.1	7.96261	1.45767	1.18776	1.22724	0.219733	1	AT2G42290.1	| Leucine-rich repeat protein kinase family protein | Chr2:17616992-17619472 REVERSE LENGTH=646 | 201606
Csa10g015520.1	3.09741	1.45497	1.63187	0.891597	0.372609	1	AT4G27350.1	| membrane lipoprotein lipid attachment site-like protein%2C putative (DUF1223) | Chr4:13690979-13692621 REVERSE LENGTH=278 | 201606
Csa03g055030.1	45.9843	1.45335	0.598961	2.42645	0.0152473	1	AT1G49200.1	| RING/U-box superfamily protein | Chr1:18198298-18198978 FORWARD LENGTH=226 | 201606
Csa11g091180.1	6.07036	1.45116	1.21005	1.19926	0.230428	1	AT4G14660.3	| RNA polymerase Rpb7-like%2C N-terminal domain-containing protein | Chr4:8406500-8407036 REVERSE LENGTH=178 | 201606
Csa04g066420.1	10.3458	1.44912	1.32785	1.09133	0.275129	1	AT2G47270.1	| transcription factor UPBEAT protein | Chr2:19411741-19412049 REVERSE LENGTH=102 | 201606
Csa20g023860.1	12.967	1.44908	0.904151	1.6027	0.109001	1	AT5G16190.4	| cellulose synthase like A11 | Chr5:5283663-5286476 REVERSE LENGTH=537 | 201606
Csa13g024840.1	3.89744	1.44796	1.18264	1.22435	0.220821	1	AT3G25080.1	| hypothetical protein | Chr3:9137105-9137892 FORWARD LENGTH=171 | 201606
Csa10g012710.1	3.65975	1.44748	1.20604	1.2002	0.230062	1	AT4G29880.1	| plant intracellular ras group-related LRR 7 | Chr4:14607078-14608379 REVERSE LENGTH=373 | 201606
Csa10g029000.1	1.61733	1.44641	1.93064	0.749186	0.453745	1	AT4G16590.1	| cellulose synthase-like A01 | Chr4:9345211-9349039 FORWARD LENGTH=520 | 201606
Csa15g002570.1	2.65683	1.44609	1.8055	0.800934	0.42317	1	AT3G02875.1	| Peptidase M20/M25/M40 family protein | Chr3:631993-633859 FORWARD LENGTH=442 | 201606
Csa01g010440.1	6.30276	1.44606	0.908156	1.5923	0.111318	1	AT3G09640.2	| ascorbate peroxidase 2 | Chr3:2956301-2958163 FORWARD LENGTH=251 | 201606
Csa17g015790.1	6.7337	1.446	0.820754	1.76179	0.0781042	1	AT1G11710.1	| Pentatricopeptide repeat (PPR) superfamily protein | Chr1:3948886-3950859 FORWARD LENGTH=657 | 201606
Csa14g038060.1	3.14863	1.4444	1.46292	0.987343	0.323474	1	AT1G30780.1	| F-box associated ubiquitination effector family protein | Chr1:10923919-10926561 REVERSE LENGTH=482 | 201606
Csa11g015050.1	6.6315	1.44231	1.14677	1.25772	0.208494	1	AT5G47600.1	| HSP20-like chaperones superfamily protein | Chr5:19299945-19300456 REVERSE LENGTH=131 | 201606
Csa18g030850.1	9.22166	1.4407	0.822566	1.75147	0.0798656	1	AT5G57770.1	| auxin canalization protein (DUF828) | Chr5:23401094-23403112 REVERSE LENGTH=406 | 201606
Csa12g069280.1	8.91967	1.44044	1.16659	1.23474	0.216927	1	AT5G33290.1	| xylogalacturonan deficient 1 | Chr5:12558439-12561840 FORWARD LENGTH=500 | 201606
Csa18342s010.1	8.37578	1.44043	0.80861	1.78137	0.0748529	1	AT2G05920.1	| Subtilase family protein | Chr2:2269831-2272207 REVERSE LENGTH=754 | 201606
Csa16g028030.1	2.58493	1.44042	1.77098	0.813348	0.416019	1	AT1G68120.1	| BASIC PENTACYSTEINE protein | Chr1:25526296-25527105 REVERSE LENGTH=269 | 201606
Csa15g007440.1	11.9959	1.43911	0.94096	1.5294	0.126164	1	AT5G26731.1	| hypothetical protein | Chr5:9295676-9295975 FORWARD LENGTH=99 | 201606
Csa05g030600.1	6.12805	1.43882	0.824259	1.74559	0.0808826	1	AT2G30910.3	| actin-related protein C1A | Chr2:13153447-13156869 FORWARD LENGTH=378 | 201606
Csa15g018250.1	12.3132	1.43766	0.804782	1.78639	0.0740354	1	AT3G13970.1	| Ubiquitin-like superfamily protein | Chr3:4613696-4614794 REVERSE LENGTH=94 | 201606
Csa14g005690.1	2.27143	1.43742	2.05485	0.699526	0.484223	1	AT1G04490.9	| hypothetical protein (DUF3527) | Chr1:1218020-1219325 REVERSE LENGTH=401 | 201606
Csa05g092750.1	4.91752	1.43672	1.06008	1.35529	0.175325	1	AT3G60880.2	| dihydrodipicolinate synthase 1 | Chr3:22495086-22496542 FORWARD LENGTH=365 | 201606
Csa03g040410.1	58.5266	1.43528	0.653712	2.19559	0.0281216	1	AT1G36940.1	| myotubularin-like protein | Chr1:14004158-14004706 FORWARD LENGTH=182 | 201606
Csa20g017710.1	4.44952	1.43444	1.16996	1.22607	0.220173	1	AT5G12080.3	| mechanosensitive channel of small conductance-like 10 | Chr5:3898182-3900923 REVERSE LENGTH=734 | 201606
Csa17g009490.1	15.5761	1.43433	1.01828	1.40858	0.158959	1	AT1G06090.1	| Fatty acid desaturase family protein | Chr1:1847921-1849500 FORWARD LENGTH=299 | 201606
Csa17g088590.1	4.02546	1.43399	1.27456	1.12508	0.260554	1	AT1G50830.1	| Aminotransferase-like%2C plant mobile domain family protein | Chr1:18835559-18837865 REVERSE LENGTH=768 | 201606
Csa02g001000.1	4.39989	1.43186	1.25606	1.13997	0.2543	1	AT4G17080.1	| Histone H3 K4-specific methyltransferase SET7/9 family protein | Chr4:9601570-9603815 FORWARD LENGTH=513 | 201606
Csa04g042620.1	3.03994	1.4316	1.57472	0.909115	0.36329	1	AT3G56210.4	| ARM repeat superfamily protein | Chr3:20853995-20855445 REVERSE LENGTH=191 | 201606
Csa17g039350.1	6.784	1.43101	1.14631	1.24836	0.2119	1	AT1G28470.1	| NAC domain containing protein 10 | Chr1:10010259-10011867 FORWARD LENGTH=314 | 201606
Csa03g027820.1	1.77649	1.43027	3.29663	0.433859	0.664391	1	AT5G52630.1	| mitochondrial RNAediting factor 1 | Chr5:21350375-21352141 FORWARD LENGTH=588 | 201606
Csa12g060110.1	20.5714	1.42919	0.729803	1.95832	0.0501925	1	AT4G14010.1	| ralf-like 32 | Chr4:8093010-8093363 REVERSE LENGTH=117 | 201606
Csa12g073200.1	1.88695	1.42801	1.88501	0.757563	0.448713	1	AT5G36160.1	| Tyrosine transaminase family protein | Chr5:14233261-14235129 REVERSE LENGTH=420 | 201606
Csa04g026000.1	4.76599	1.42653	1.21667	1.17248	0.241004	1	AT3G57880.4	| Calcium-dependent lipid-binding (CaLB domain) plant phosphoribosyltransferase family protein | Chr3:21431198-21433519 REVERSE LENGTH=773 | 201606
Csa03851s010.1	1.53489	1.42633	1.7443	0.817707	0.413524	1	AT5G02290.2	| Protein kinase superfamily protein | Chr5:470387-472397 REVERSE LENGTH=389 | 201606
Csa07g013230.1	10.656	1.42628	0.779445	1.82987	0.06727	1	AT2G34500.1	| cytochrome P450%2C family 710%2C subfamily A%2C polypeptide 1 | Chr2:14539712-14541199 REVERSE LENGTH=495 | 201606
Csa10g030950.1	6.17333	1.42613	0.91524	1.55821	0.119184	1	AT4G15280.2	| UDP-glucosyl transferase 71B5 | Chr4:8719086-8720618 FORWARD LENGTH=510 | 201606
Csa07g057610.1	1.85127	1.42118	1.52651	0.931001	0.351853	1	AT1G78610.1	| mechanosensitive channel of small conductance-like 6 | Chr1:29569226-29572126 REVERSE LENGTH=856 | 201606
Csa07g048310.1	4.28205	1.42118	1.04721	1.3571	0.174748	1	AT1G76740.1	| hypothetical protein | Chr1:28805235-28810477 FORWARD LENGTH=1532 | 201606
Csa07g017630.1	669.413	1.42008	0.774101	1.83449	0.0665806	1	AT1G66100.1	| Plant thionin | Chr1:24605876-24606473 REVERSE LENGTH=134 | 201606
Csa16g007440.1	1.34791	1.4191	1.98895	0.713491	0.475542	1	AT2G33720.1	| AP2/B3-like transcriptional factor family protein | Chr2:14263776-14264989 FORWARD LENGTH=326 | 201606
Csa02g037960.2	2.19053	1.41854	1.49256	0.950408	0.341905	1	AT4G24830.1	| arginosuccinate synthase family | Chr4:12793085-12795857 REVERSE LENGTH=494 | 201606
Csa14g005030.1	6.08723	1.41761	1.13272	1.25151	0.21075	1	AT1G03930.1	| dual specificity kinase 1 | Chr1:1005439-1008118 FORWARD LENGTH=471 | 201606
Csa14g043490.1	2.18777	1.41732	1.7035	0.832004	0.405407	1	AT1G33500.3	| tropomyosin | Chr1:12152774-12154685 FORWARD LENGTH=254 | 201606
Csa19g007760.1	3.85018	1.41711	1.40154	1.01111	0.311965	1	AT3G05430.1	| Tudor/PWWP/MBT superfamily protein | Chr3:1567745-1571037 FORWARD LENGTH=965 | 201606
Csa19g048340.1	7.09411	1.41704	1.28407	1.10356	0.269786	1	AT4G22720.2	| Actin-like ATPase superfamily protein | Chr4:11937467-11938717 FORWARD LENGTH=353 | 201606
Csa09g084130.1	3.76061	1.41703	1.65923	0.854027	0.39309	1	AT1G77390.1	| CYCLIN A1%3B2 | Chr1:29081904-29084137 REVERSE LENGTH=442 | 201606
Csa12g017530.1	3.82941	1.41652	1.01046	1.40185	0.160961	1	AT4G29210.1	| gamma-glutamyl transpeptidase 4 | Chr4:14400990-14403319 FORWARD LENGTH=637 | 201606
Csa07g063920.1	1.57933	1.41634	1.87494	0.755408	0.450004	1	AT5G43690.1	| P-loop containing nucleoside triphosphate hydrolases superfamily protein | Chr5:17546273-17547268 FORWARD LENGTH=331 | 201606
Csa09g053440.1	4.48649	1.41605	1.44491	0.980026	0.327073	1	AT5G54750.1	| Transport protein particle (TRAPP) component | Chr5:22242080-22243477 FORWARD LENGTH=186 | 201606
Csa20g018110.1	2.31162	1.41555	1.48638	0.95235	0.34092	1	AT5G12460.1	| fringe-like protein (DUF604) | Chr5:4043057-4044583 FORWARD LENGTH=441 | 201606
Csa16g016900.2	2.67918	1.41554	1.55814	0.908478	0.363625	1	AT2G28290.1	| P-loop containing nucleoside triphosphate hydrolases superfamily protein | Chr2:12056771-12072950 FORWARD LENGTH=3574 | 201606
Csa05g002780.1	102.712	1.41539	0.53918	2.62508	0.00866281	1	AT2G46420.3	| helicase with zinc finger protein | Chr2:19054891-19056830 FORWARD LENGTH=363 | 201606
Csa05g060650.1	10.2562	1.41476	0.919155	1.5392	0.123756	1	AT1G54790.1	| GDSL-like Lipase/Acylhydrolase superfamily protein | Chr1:20441124-20443997 REVERSE LENGTH=382 | 201606
Csa02986s010.1	9.83498	1.41443	0.754964	1.87351	0.0609978	1	AT1G04210.1	| Leucine-rich repeat protein kinase family protein | Chr1:1114696-1119383 FORWARD LENGTH=1112 | 201606
Csa13g033770.1	8.67131	1.41397	0.743801	1.90101	0.0573004	1	AT5G25880.1	| NADP-malic enzyme 3 | Chr5:9024549-9028260 FORWARD LENGTH=588 | 201606
Csa19g007210.1	5.50355	1.41383	1.09184	1.29491	0.195351	1	AT3G05740.2	| RECQ helicase l1 | Chr3:1698533-1701228 FORWARD LENGTH=521 | 201606
Csa07g051900.1	5.42915	1.41288	1.22556	1.15285	0.248974	1	AT2G21780.1	| hypothetical protein | Chr2:9291054-9291392 FORWARD LENGTH=112 | 201606
Csa15g020420.1	35.7171	1.41277	0.522897	2.70182	0.0068961	1	AT3G15770.1	| hypothetical protein | Chr3:5340243-5341216 FORWARD LENGTH=162 | 201606
Csa17g002070.1	26.2459	1.41116	1.16657	1.20967	0.226406	1	AT1G01600.1	| cytochrome P450%2C family 86%2C subfamily A%2C polypeptide 4 | Chr1:219200-220994 FORWARD LENGTH=554 | 201606
Csa20g023760.1	26.0302	1.41091	0.751068	1.87854	0.0603072	1	AT1G52770.1	| Phototropic-responsive NPH3 family protein | Chr1:19656009-19657546 FORWARD LENGTH=454 | 201606
Csa09g059950.1	8.08835	1.41068	0.993222	1.4203	0.15552	1	AT3G52770.1	| binding protein | Chr3:19557891-19558094 REVERSE LENGTH=67 | 201606
Csa11g070110.1	3.87682	1.41054	1.41012	1.00029	0.317168	1	AT5G53700.1	| RNA-binding (RRM/RBD/RNP motifs) family protein | Chr5:21801221-21802546 FORWARD LENGTH=251 | 201606
Csa16g008130.1	3.68596	1.40931	1.49621	0.941922	0.346233	1	AT2G33190.1	| F-box only protein (DUF295) | Chr2:14067972-14069111 FORWARD LENGTH=379 | 201606
Csa05g018060.1	105.477	1.40907	0.717987	1.96253	0.0497006	1	AT2G36050.1	| ovate family protein 15 | Chr2:15135852-15136637 REVERSE LENGTH=261 | 201606
Csa10g013090.1	5.3621	1.40796	1.19597	1.17725	0.239097	1	AT2G19740.1	| Ribosomal protein L31e family protein | Chr2:8513577-8514346 FORWARD LENGTH=119 | 201606
Csa01g042030.1	4.79099	1.40591	1.14589	1.22692	0.219854	1	AT2G18850.1	| SET domain-containing protein | Chr2:8160788-8163479 FORWARD LENGTH=543 | 201606
Csa11g036680.1	3.00003	1.40568	1.42647	0.985428	0.324414	1	AT4G22260.1	| Alternative oxidase family protein | Chr4:11769967-11772350 REVERSE LENGTH=351 | 201606
Csa07g019450.1	10.5565	1.40552	1.2274	1.14512	0.25216	1	AT1G58070.1	| WEB family protein | Chr1:21502968-21503822 FORWARD LENGTH=284 | 201606
Csa14g027290.1	25.7117	1.40499	0.811945	1.7304	0.083559	1	AT1G22065.1	| hypothetical protein | Chr1:7785889-7786107 FORWARD LENGTH=72 | 201606
Csa17g092670.1	4.32794	1.40463	1.05939	1.32588	0.184879	1	AT1G52640.1	| Pentatricopeptide repeat (PPR) superfamily protein | Chr1:19608857-19610428 REVERSE LENGTH=523 | 201606
Csa01175s010.1	2.2244	1.4041	2.01735	0.696012	0.486421	1	AT2G17520.1	| Endoribonuclease/protein kinase IRE1-like protein | Chr2:7617504-7620929 FORWARD LENGTH=841 | 201606
Csa11g083560.1	4.69884	1.40389	1.39344	1.0075	0.313697	1	AT5G51920.1	| Pyridoxal phosphate (PLP)-dependent transferases superfamily protein | Chr5:21097202-21098914 REVERSE LENGTH=570 | 201606
Csa11g103210.1	8.58698	1.40373	1.08284	1.29634	0.19486	1	AT5G65925.1	| hypothetical protein | Chr5:26369122-26369574 FORWARD LENGTH=150 | 201606
Csa08g049730.1	7.16981	1.40327	0.869225	1.61439	0.106442	1	AT3G57230.4	| AGAMOUS-like 16 | Chr3:21177710-21180671 FORWARD LENGTH=240 | 201606
Csa12g009740.1	237.382	1.40266	0.561267	2.49909	0.0124512	1	AT4G33960.1	| hypothetical protein | Chr4:16277392-16277595 FORWARD LENGTH=67 | 201606
Csa00894s030.1	5.07847	1.40222	1.06886	1.31189	0.189558	1	AT3G51460.1	| Phosphoinositide phosphatase family protein | Chr3:19093007-19097142 FORWARD LENGTH=597 | 201606
Csa14g043340.1	22.096	1.40169	0.66797	2.09842	0.0358677	1	AT4G10265.1	| Wound-responsive family protein | Chr4:6373226-6373477 REVERSE LENGTH=83 | 201606
Csa09g046620.1	12.3902	1.40141	0.851343	1.64612	0.0997397	1	AT3G47300.1	| SELT-like protein precursor | Chr3:17428685-17429555 REVERSE LENGTH=209 | 201606
Csa02g071910.1	2.96604	1.40109	1.35721	1.03233	0.301916	1	AT5G63450.2	| cytochrome P450%2C family 94%2C subfamily B%2C polypeptide 1 | Chr5:25408987-25410693 REVERSE LENGTH=568 | 201606
Csa06g025380.1	2.97101	1.40089	2.11529	0.66227	0.507798	1	AT3G51220.1	| WEB family protein (DUF827) | Chr3:19021943-19022612 REVERSE LENGTH=186 | 201606
Csa09g011280.1	8.80672	1.40027	1.24135	1.12802	0.25931	1	AT3G26700.3	| Protein kinase superfamily protein | Chr3:9810669-9812356 FORWARD LENGTH=380 | 201606
Csa16g030850.1	201.479	1.39998	0.735279	1.90401	0.0569093	1	AT1G69490.1	| NAC-like%2C activated by AP3/PI | Chr1:26122233-26123222 FORWARD LENGTH=268 | 201606
Csa16g030770.1	1.7651	1.39963	1.90465	0.734845	0.462434	1	AT4G10330.1	| glycine-rich protein | Chr4:6406551-6407136 FORWARD LENGTH=130 | 201606
Csa07g062480.1	4.79031	1.39906	1.53478	0.91157	0.361995	1	AT1G61255.1	| hypothetical protein | Chr1:22589260-22589691 REVERSE LENGTH=143 | 201606
Csa12g042350.1	6.64598	1.39856	1.18979	1.17547	0.239807	1	AT4G19230.2	| cytochrome P450%2C family 707%2C subfamily A%2C polypeptide 1 | Chr4:10521524-10523566 FORWARD LENGTH=484 | 201606
Csa09g007500.1	3.74736	1.39824	1.26756	1.10309	0.269988	1	AT3G25560.3	| NSP-interacting kinase 2 | Chr3:9279550-9282560 REVERSE LENGTH=647 | 201606
Csa11g024390.1	2.26445	1.39809	2.36092	0.59218	0.55373	1	AT4G21890.1	| zinc finger MYND domain protein | Chr4:11611874-11612674 REVERSE LENGTH=266 | 201606
Csa11g033460.1	16.5509	1.39721	0.582004	2.40069	0.0163644	1	AT4G16470.1	| Tetratricopeptide repeat (TPR)-like superfamily protein | Chr4:9287862-9289541 REVERSE LENGTH=501 | 201606
Csa19g019200.1	3624.38	1.39533	0.822886	1.69565	0.089952	1	AT3G13750.1	| beta galactosidase 1 | Chr3:4511192-4515756 FORWARD LENGTH=847 | 201606
Csa04g024360.1	4.60062	1.39514	1.73861	0.802448	0.422294	1	AT5G22540.1	| transmembrane protein%2C putative (DUF247) | Chr5:7481546-7482868 REVERSE LENGTH=440 | 201606
Csa18g042190.1	8.9848	1.39505	0.719117	1.93996	0.0523851	1	AT5G66380.1	| folate transporter 1 | Chr5:26513645-26515533 REVERSE LENGTH=308 | 201606
Csa01g024200.1	3.18144	1.39481	1.18067	1.18137	0.237456	1	AT3G21180.1	| autoinhibited Ca(2+)-ATPase 9 | Chr3:7425770-7431941 FORWARD LENGTH=1086 | 201606
Csa06g007010.1	11.408	1.39413	0.787235	1.77092	0.0765746	1	AT5G15490.1	| UDP-glucose 6-dehydrogenase family protein | Chr5:5027872-5029314 REVERSE LENGTH=480 | 201606
Csa11g060130.1	12.3593	1.39375	0.882185	1.57988	0.114135	1	AT1G47389.1	| transmembrane protein | Chr1:17378652-17379374 FORWARD LENGTH=240 | 201606
Csa15g039350.1	2.85441	1.39357	1.70007	0.819713	0.41238	1	AT3G22680.1	| RNA-DIRECTED DNA METHYLATION 1 | Chr3:8019785-8020374 FORWARD LENGTH=163 | 201606
Csa11g093440.1	7.03381	1.39302	1.06433	1.30883	0.190593	1	AT5G59600.1	| Tetratricopeptide repeat (TPR)-like superfamily protein | Chr5:24011315-24012919 REVERSE LENGTH=534 | 201606
Csa20g024350.1	7.12695	1.39267	0.916446	1.51964	0.128602	1	AT5G16490.1	| ROP-interactive CRIB motif-containing protein 4 | Chr5:5384468-5385205 REVERSE LENGTH=153 | 201606
Csa18g024020.1	2.17353	1.39262	1.73648	0.801978	0.422566	1	AT5G53045.1	| transcription factor | Chr5:21508603-21509538 REVERSE LENGTH=96 | 201606
Csa15g048810.1	9.81811	1.39221	0.896986	1.5521	0.120639	1	AT3G57530.2	| calcium-dependent protein kinase 32 | Chr3:21297419-21299351 REVERSE LENGTH=427 | 201606
Csa16g021610.1	2.45484	1.3921	1.55632	0.894481	0.371065	1	AT1G65120.2	| Ubiquitin carboxyl-terminal hydrolase-related protein | Chr1:24191457-24195907 REVERSE LENGTH=1147 | 201606
Csa05g012380.1	154.291	1.39163	0.658717	2.11264	0.034632	1	AT2G40390.1	| neuronal PAS domain protein | Chr2:16867385-16868961 FORWARD LENGTH=496 | 201606
Csa07g007600.1	13.3459	1.39124	0.659491	2.10957	0.0348956	1	AT5G57655.2	| xylose isomerase family protein | Chr5:23347030-23349805 FORWARD LENGTH=477 | 201606
Csa11g063890.1	71.3938	1.38921	0.705248	1.96982	0.0488593	1	AT2G18196.1	| Heavy metal transport/detoxification superfamily protein | Chr2:7920793-7922268 REVERSE LENGTH=178 | 201606
Csa01g029420.1	11.6569	1.38805	0.870595	1.59437	0.110853	1	AT3G18980.2	| EIN2 targeting protein1 | Chr3:6546514-6547761 FORWARD LENGTH=415 | 201606
Csa13g008490.1	8.00985	1.38704	1.00596	1.37883	0.167948	1	AT5G06470.1	| Glutaredoxin family protein | Chr5:1974659-1975378 REVERSE LENGTH=239 | 201606
Csa12g039150.1	6.10126	1.38678	1.40445	0.987417	0.323438	1	AT4G20140.1	| Leucine-rich repeat transmembrane protein kinase | Chr4:10884220-10888045 FORWARD LENGTH=1249 | 201606
Csa03g033600.3	4.07719	1.38595	1.16586	1.18878	0.234527	1	AT1G30440.1	| Phototropic-responsive NPH3 family protein | Chr1:10759475-10762199 FORWARD LENGTH=665 | 201606
Csa18g009970.1	21.6244	1.38532	0.76081	1.82085	0.06863	1	AT5G43890.1	| Flavin-binding monooxygenase family protein | Chr5:17648857-17650131 REVERSE LENGTH=424 | 201606
Csa01g021970.1	4.49716	1.38459	1.26047	1.09847	0.271999	1	AT3G19010.4	| 2-oxoglutarate (2OG) and Fe(II)-dependent oxygenase superfamily protein | Chr3:6556306-6557862 REVERSE LENGTH=349 | 201606
Csa26091s010.1	2.64513	1.38453	1.36859	1.01164	0.311709	1	AT3G29400.1	| exocyst subunit exo70 family protein E1 | Chr3:11297339-11299315 REVERSE LENGTH=658 | 201606
Csa19g004590.1	8.22348	1.38303	0.988464	1.39917	0.161763	1	AT3G02500.1	| mental retardation GTPase activating protein | Chr3:519364-521628 FORWARD LENGTH=293 | 201606
Csa10g014770.1	4.14777	1.38284	1.18795	1.16405	0.244402	1	AT4G28010.1	| Tetratricopeptide repeat (TPR)-like superfamily protein | Chr4:13930379-13932493 FORWARD LENGTH=704 | 201606
Csa11g025580.1	4.45136	1.38235	1.54223	0.896335	0.370074	1	AT4G20930.1	| 6-phosphogluconate dehydrogenase family protein | Chr4:11198627-11201036 REVERSE LENGTH=347 | 201606
Csa18g029440.1	13.2771	1.38139	0.764838	1.80612	0.0709001	1	AT5G56540.1	| arabinogalactan protein 14 | Chr5:22893243-22893425 FORWARD LENGTH=60 | 201606
Csa12g083680.1	2.82377	1.38118	1.51495	0.911697	0.361928	1	AT5G38770.1	| glutamine dumper 7 | Chr5:15526114-15526407 FORWARD LENGTH=97 | 201606
Csa15g062040.1	5.65724	1.38011	1.01249	1.36309	0.172854	1	AT2G11810.1	| monogalactosyldiacylglycerol synthase type C | Chr2:4743388-4746633 FORWARD LENGTH=465 | 201606
Csa04603s010.1	3.79632	1.37982	1.30759	1.05523	0.291319	1	ATMG01270.1	| mitochondrial ribosomal protein S7 | ChrM:314627-315073 FORWARD LENGTH=148 | 201606
Csa17g058140.1	4.60949	1.37964	1.53261	0.900189	0.36802	1	AT1G33800.1	| glucuronoxylan 4-O-methyltransferase-like protein (DUF579) | Chr1:12261480-12262456 FORWARD LENGTH=297 | 201606
Csa11g032680.1	6.28188	1.379	1.14382	1.20561	0.227967	1	AT4G17030.1	| expansin-like B1 | Chr4:9581817-9583181 REVERSE LENGTH=250 | 201606
Csa19g023760.1	57.6611	1.37533	1.35029	1.01855	0.308418	1	AT3G16860.1	| COBRA-like protein 8 precursor | Chr3:5759643-5762104 REVERSE LENGTH=653 | 201606
Csa16g023900.1	1.93683	1.37497	1.5338	0.896447	0.370014	1	AT1G66400.1	| calmodulin like 23 | Chr1:24770856-24771329 REVERSE LENGTH=157 | 201606
Csa05g006060.1	2.58514	1.3738	1.14143	1.20358	0.228753	1	AT2G44195.1	| pre-mRNA splicing factor domain-containing protein | Chr2:18274806-18275539 FORWARD LENGTH=155 | 201606
Csa18g039160.1	5.13198	1.37351	0.946604	1.45098	0.146784	1	AT5G53045.1	| transcription factor | Chr5:21508603-21509538 REVERSE LENGTH=96 | 201606
Csa05g087630.1	83.9151	1.37195	0.705883	1.94359	0.0519446	1	AT1G69780.1	| Homeobox-leucine zipper protein family | Chr1:26259166-26260465 FORWARD LENGTH=294 | 201606
Csa11g092850.1	3.04568	1.37019	1.27158	1.07754	0.281237	1	AT5G59260.1	| Concanavalin A-like lectin protein kinase family protein | Chr5:23907901-23909925 REVERSE LENGTH=674 | 201606
Csa09g038180.1	84.7017	1.3686	0.708448	1.93182	0.0533812	1	AT3G45230.1	| hydroxyproline-rich glycoprotein family protein | Chr3:16569123-16569650 FORWARD LENGTH=175 | 201606
Csa09g094260.1	17.0998	1.36776	0.728674	1.87706	0.0605098	1	AT1G80690.2	| PPPDE putative thiol peptidase family protein | Chr1:30329283-30330524 REVERSE LENGTH=231 | 201606
Csa03g026360.1	2.18536	1.36675	2.16981	0.629896	0.528762	1	AT1G22490.1	| basic helix-loop-helix (bHLH) DNA-binding superfamily protein | Chr1:7938448-7940489 REVERSE LENGTH=304 | 201606
Csa14g032030.1	3.63358	1.36633	1.95527	0.698791	0.484683	1	AT1G26680.5	| transcriptional factor B3 family protein | Chr1:9219552-9223482 FORWARD LENGTH=812 | 201606
Csa17g025190.1	1.52246	1.36618	1.70028	0.803506	0.421683	1	AT1G19400.3	| Erythronate-4-phosphate dehydrogenase family protein | Chr1:6712222-6713676 REVERSE LENGTH=303 | 201606
Csa01g028270.1	3.682	1.36608	1.3209	1.0342	0.301043	1	AT3G23670.1	| phragmoplast-associated kinesin-related protein | Chr3:8519290-8525055 FORWARD LENGTH=1313 | 201606
Csa07g036640.1	5.51263	1.36441	1.36313	1.00094	0.316857	1	AT1G69860.1	| Major facilitator superfamily protein | Chr1:26309628-26312174 FORWARD LENGTH=555 | 201606
Csa15g026510.1	3.357	1.36366	1.34716	1.01225	0.31142	1	AT3G18840.3	| LOW protein: PPR containing-like protein | Chr3:6496198-6498234 FORWARD LENGTH=678 | 201606
Csa13g008320.1	4.10336	1.36342	1.03238	1.32066	0.186616	1	AT5G06310.1	| Nucleic acid-binding%2C OB-fold-like protein | Chr5:1928468-1930795 FORWARD LENGTH=454 | 201606
Csa26717s010.1	2.07499	1.36053	1.81302	0.750424	0.452999	1	AT2G36000.2	| Mitochondrial transcription termination factor family protein | Chr2:15117181-15118333 FORWARD LENGTH=318 | 201606
Csa07g004800.1	21.2866	1.36036	0.708728	1.91943	0.0549294	1	AT3G60260.3	| ELMO/CED-12 family protein | Chr3:22274645-22276839 FORWARD LENGTH=244 | 201606
Csa15g049970.1	2.82817	1.36022	1.37512	0.989164	0.322583	1	AT3G24340.1	| chromatin remodeling 40 | Chr3:8832085-8835722 REVERSE LENGTH=1132 | 201606
Csa16g007290.1	173.978	1.35798	0.627114	2.16544	0.0303542	1	AT2G33830.2	| Dormancy/auxin associated family protein | Chr2:14309768-14310286 REVERSE LENGTH=108 | 201606
Csa03g058040.1	1.85096	1.35712	1.54831	0.876515	0.38075	1	AT1G51130.1	| Nse4%2C component of Smc5/6 DNA repair complex | Chr1:18939480-18941560 REVERSE LENGTH=403 | 201606
Csa06g006310.1	13.3824	1.35635	0.868482	1.56175	0.118346	1	AT2G14755.1	| Myb/SANT-like DNA-binding domain protein | Chr2:6316807-6317587 REVERSE LENGTH=198 | 201606
Csa09g042730.1	6.6043	1.35583	1.13579	1.19373	0.232583	1	AT3G46613.1	| ROTUNDIFOLIA like 4 | Chr3:17165791-17166225 FORWARD LENGTH=144 | 201606
Csa01g021400.1	4.75619	1.35575	1.3777	0.984071	0.325081	1	AT3G18550.4	| TCP family transcription factor | Chr3:6383769-6385604 FORWARD LENGTH=433 | 201606
Csa14g013700.1	32.9502	1.35542	0.535335	2.53191	0.0113444	1	AT1G11000.3	| Seven transmembrane MLO family protein | Chr1:3671935-3675909 REVERSE LENGTH=573 | 201606
Csa15g057310.1	11.6175	1.3538	1.13221	1.19572	0.231806	1	AT3G43710.1	| Galactose oxidase/kelch repeat superfamily protein | Chr3:15605608-15606744 FORWARD LENGTH=378 | 201606
Csa16g035930.1	84.5196	1.35378	0.536727	2.52229	0.0116594	1	AT1G73210.3	| hypothetical protein (DUF789) | Chr1:27528428-27530453 REVERSE LENGTH=314 | 201606
Csa05g095840.1	2.05601	1.35278	1.87536	0.721344	0.470698	1	AT3G63450.5	| RNA-binding (RRM/RBD/RNP motifs) family protein | Chr3:23427191-23428864 REVERSE LENGTH=406 | 201606
Csa15g006330.1	10.6601	1.35255	0.940705	1.43781	0.150489	1	AT3G05110.1	| early endosome antigen-like protein%2C putative (DUF3444) | Chr3:1426297-1427719 REVERSE LENGTH=372 | 201606
Csa19g026430.1	7.06477	1.35142	0.944127	1.4314	0.152316	1	AT3G18970.1	| mitochondrial editing factor 20 | Chr3:6543699-6545117 REVERSE LENGTH=472 | 201606
Csa12g056920.1	7.46699	1.35004	2.07602	0.6503	0.515498	1	AT4G14750.2	| IQ-domain 19 | Chr4:8470272-8471903 FORWARD LENGTH=446 | 201606
Csa16g042960.1	2.5998	1.34957	1.2326	1.0949	0.273562	1	AT2G21170.3	| triosephosphate isomerase | Chr2:9071047-9073106 REVERSE LENGTH=315 | 201606
Csa12g009230.1	6.87131	1.3487	0.977697	1.37946	0.167752	1	AT4G34400.2	| AP2/B3-like transcriptional factor family protein | Chr4:16445323-16447596 FORWARD LENGTH=397 | 201606
Csa06g019650.1	3.49119	1.34835	1.71279	0.787229	0.431148	1	AT5G59970.2	| Histone superfamily protein | Chr5:24146352-24146663 REVERSE LENGTH=103 | 201606
Csa06g005650.1	3.57839	1.34789	1.55912	0.864517	0.387304	1	AT3G26040.1	| HXXXD-type acyl-transferase family protein | Chr3:9519741-9521069 FORWARD LENGTH=442 | 201606
Csa14g004890.1	30.052	1.34749	1.06751	1.26228	0.206849	1	AT1G03820.1	| E6-like protein | Chr1:960008-960676 REVERSE LENGTH=222 | 201606
Csa02g061570.1	15.583	1.34652	0.689006	1.95429	0.0506671	1	AT5G57130.1	| Clp amino terminal domain-containing protein | Chr5:23145291-23149395 FORWARD LENGTH=1028 | 201606
Csa13g055200.1	59.913	1.34575	0.645189	2.08583	0.0369942	1	AT4G02075.1	| RING/FYVE/PHD zinc finger superfamily protein | Chr4:913555-916414 REVERSE LENGTH=218 | 201606
Csa03g020500.1	2.45082	1.34567	1.38482	0.971732	0.331184	1	AT1G16780.3	| Inorganic H pyrophosphatase family protein | Chr1:5739468-5743569 REVERSE LENGTH=802 | 201606
Csa20g003490.1	10.764	1.34435	0.733776	1.8321	0.0669369	1	AT5G03450.1	| Transducin/WD40 repeat-like superfamily protein | Chr5:858954-862238 REVERSE LENGTH=630 | 201606
Csa02g068200.1	6.53919	1.34358	1.10779	1.21285	0.225188	1	AT5G61260.3	| Plant calmodulin-binding protein-like protein | Chr5:24637109-24638599 FORWARD LENGTH=496 | 201606
Csa04g029340.1	97.004	1.34355	0.637131	2.10876	0.0349657	1	AT3G06280.1	| F-box associated ubiquitination effector family protein | Chr3:1898155-1898751 REVERSE LENGTH=198 | 201606
Csa14g003060.1	5.52999	1.34224	1.07065	1.25367	0.209964	1	AT1G02950.3	| glutathione S-transferase F4 | Chr1:665308-666420 REVERSE LENGTH=243 | 201606
Csa15g029290.1	2.38124	1.34222	1.57581	0.851767	0.394343	1	AT3G20150.1	| Kinesin motor family protein | Chr3:7031412-7036499 FORWARD LENGTH=1114 | 201606
Csa18g042470.1	14.1677	1.34087	0.757987	1.76899	0.0768964	1	AT5G66050.2	| Wound-responsive family protein | Chr5:26412333-26413830 REVERSE LENGTH=246 | 201606
Csa15g012490.1	627.176	1.33905	0.780209	1.71627	0.0861122	1	AT3G10020.1	| plant/protein | Chr3:3091225-3091674 REVERSE LENGTH=149 | 201606
Csa05g038110.1	10.3277	1.33826	0.994564	1.34557	0.17844	1	AT2G28500.1	| LOB domain-containing protein 11 | Chr2:12186603-12188110 REVERSE LENGTH=232 | 201606
Csa13g009750.1	22.6749	1.33794	0.545103	2.45447	0.014109	1	AT5G07720.1	| Galactosyl transferase GMA12/MNN10 family protein | Chr5:2455757-2457130 FORWARD LENGTH=457 | 201606
Csa07g043060.1	1205.33	1.33782	0.609712	2.19419	0.0282218	1	AT1G73870.1	| B-box type zinc finger protein with CCT domain-containing protein | Chr1:27779214-27780522 FORWARD LENGTH=392 | 201606
Csa11g003950.1	2.31118	1.3363	1.40652	0.950076	0.342074	1	AT4G37608.2	| hypothetical protein | Chr4:17669825-17670429 FORWARD LENGTH=87 | 201606
Csa18g042020.1	3.98566	1.33291	1.25678	1.06057	0.288885	1	AT5G66550.1	| Maf-like protein | Chr5:26559752-26561162 REVERSE LENGTH=207 | 201606
Csa08g009450.1	13.0288	1.33228	0.647765	2.05673	0.0397125	1	AT5G17290.1	| autophagy protein Apg5 family | Chr5:5687160-5689821 REVERSE LENGTH=337 | 201606
Csa16g029060.1	2.45439	1.33043	1.64535	0.808598	0.418747	1	AT2G02390.1	| glutathione S-transferase zeta 1 | Chr2:629015-630955 FORWARD LENGTH=221 | 201606
Csa11g104950.1	100.123	1.32961	0.668666	1.98845	0.0467622	1	AT5G66050.2	| Wound-responsive family protein | Chr5:26412333-26413830 REVERSE LENGTH=246 | 201606
Csa02g067800.1	4.14307	1.32943	1.17022	1.13605	0.255937	1	AT5G60840.1	| hypothetical protein | Chr5:24473442-24474423 REVERSE LENGTH=207 | 201606
Csa07g007420.1	7.05468	1.32903	1.17878	1.12746	0.259547	1	AT2G33855.1	| transmembrane protein | Chr2:14324717-14325151 REVERSE LENGTH=144 | 201606
Csa10g028260.1	6.81615	1.3287	1.16762	1.13795	0.25514	1	AT4G17220.1	| microtubule-associated proteins 70-5 | Chr4:9657008-9659405 REVERSE LENGTH=513 | 201606
Csa07g016470.1	1.82231	1.32776	1.8754	0.707986	0.478954	1	AT3G13228.1	| RING/U-box superfamily protein | Chr3:4267075-4268052 FORWARD LENGTH=325 | 201606
Csa16g004350.1	21.5664	1.32753	0.630054	2.10701	0.0351167	1	AT3G60530.1	| GATA transcription factor 4 | Chr3:22373348-22374147 FORWARD LENGTH=240 | 201606
Csa04g028860.1	2.96276	1.32462	1.33475	0.992415	0.320995	1	AT3G46190.2	| TRAF-like family protein | Chr3:16965160-16967345 FORWARD LENGTH=311 | 201606
Csa05g002460.1	12.2714	1.3246	0.706674	1.87442	0.0608724	1	AT2G46700.1	| CDPK-related kinase 3 | Chr2:19182968-19186430 REVERSE LENGTH=595 | 201606
Csa09g039700.1	1.72563	1.32288	2.55716	0.517322	0.604931	1	AT3G45650.1	| nitrate excretion transporter1 | Chr3:16759253-16761266 FORWARD LENGTH=558 | 201606
Csa19g011260.1	10.6768	1.32187	0.868579	1.52188	0.12804	1	AT3G07500.1	| Far-red impaired responsive (FAR1) family protein | Chr3:2392387-2393709 FORWARD LENGTH=217 | 201606
Csa02g004610.1	1.70438	1.32087	2.37733	0.555611	0.578477	1	AT4G01480.2	| pyrophosphorylase 5 | Chr4:626539-627758 FORWARD LENGTH=216 | 201606
Csa02088s020.1	38.3679	1.32062	0.59885	2.20526	0.0274359	1	AT3G10570.1	| cytochrome P450%2C family 77%2C subfamily A%2C polypeptide 6 | Chr3:3302156-3303697 FORWARD LENGTH=513 | 201606
Csa04g011720.1	4.92999	1.31993	1.86445	0.707944	0.47898	1	AT3G26270.1	| cytochrome P450%2C family 71%2C subfamily B%2C polypeptide 25 | Chr3:9627602-9629195 REVERSE LENGTH=501 | 201606
Csa11g004390.1	3.39964	1.31856	1.92211	0.685995	0.492716	1	AT4G36880.1	| cysteine proteinase1 | Chr4:17374692-17376180 REVERSE LENGTH=376 | 201606
Csa14g005040.1	29.0531	1.3173	0.729491	1.80577	0.0709536	1	AT1G03940.1	| HXXXD-type acyl-transferase family protein | Chr1:1009542-1010951 REVERSE LENGTH=469 | 201606
Csa03g028840.1	6.72113	1.31719	1.1091	1.18761	0.234985	1	AT1G26690.1	| emp24/gp25L/p24 family/GOLD family protein | Chr1:9224299-9225682 REVERSE LENGTH=214 | 201606
Csa11g098680.1	7.15079	1.31715	0.809304	1.62751	0.103628	1	AT5G61830.2	| NAD(P)-binding Rossmann-fold superfamily protein | Chr5:24837335-24838788 FORWARD LENGTH=316 | 201606
Csa20g016250.1	9.01775	1.3156	0.685221	1.91996	0.0548623	1	AT5G10900.2	| Calcineurin-like metallo-phosphoesterase superfamily protein | Chr5:3436165-3439221 REVERSE LENGTH=627 | 201606
Csa13g050850.1	14.3846	1.31533	0.851467	1.54479	0.122398	1	AT4G12450.1	| zinc finger (C2H2 type) family protein | Chr4:7385841-7386674 REVERSE LENGTH=277 | 201606
Csa12g013040.1	4.14757	1.31506	1.19945	1.09639	0.272909	1	AT4G32840.1	| phosphofructokinase 6 | Chr4:15845010-15848305 REVERSE LENGTH=462 | 201606
Csa05g091770.1	8.41021	1.31479	0.729969	1.80115	0.0716787	1	AT3G60150.1	| NADH dehydrogenase ubiquinone 1 alpha subcomplex assembly factor-like protein (DUF498/DUF598) | Chr3:22222152-22223350 FORWARD LENGTH=170 | 201606
Csa15g019860.1	4.52596	1.31331	1.16033	1.13184	0.2577	1	AT3G15351.5	| P53/DNA damage-regulated protein | Chr3:5176726-5177531 FORWARD LENGTH=165 | 201606
Csa17g001130.1	112.75	1.31321	0.651601	2.01535	0.0438679	1	AT4G01690.1	| Flavin containing amine oxidoreductase family | Chr4:729929-732309 FORWARD LENGTH=537 | 201606
Csa05g002190.1	12.0948	1.31293	0.78321	1.67634	0.0936709	1	AT2G46940.1	| fold protein | Chr2:19286658-19287505 REVERSE LENGTH=252 | 201606
Csa00944s010.1	29.6475	1.30965	0.582789	2.2472	0.0246272	1	AT2G22720.4	| SPT2 chromatin protein | Chr2:9658182-9660532 FORWARD LENGTH=569 | 201606
Csa12g034010.1	1.67112	1.30955	1.63356	0.801654	0.422753	1	AT3G02730.1	| thioredoxin F-type 1 | Chr3:588570-589591 REVERSE LENGTH=178 | 201606
Csa06045s010.1	12.4454	1.30857	0.795215	1.64555	0.0998562	1	AT3G28860.1	| ATP binding cassette subfamily B19 | Chr3:10870287-10877286 REVERSE LENGTH=1252 | 201606
Csa06g008840.1	7.19954	1.30823	0.791902	1.65201	0.0985319	1	AT3G27710.1	| RING/U-box superfamily protein | Chr3:10269304-10270917 FORWARD LENGTH=537 | 201606
Csa17g034060.1	6.61048	1.30601	1.33454	0.978622	0.327767	1	AT1G26790.1	| Dof-type zinc finger DNA-binding family protein | Chr1:9273857-9275104 REVERSE LENGTH=372 | 201606
Csa05g095710.1	14.8767	1.306	1.26346	1.03367	0.30129	1	AT3G63360.1	| defensin-like protein | Chr3:23401257-23401591 REVERSE LENGTH=85 | 201606
Csa11g034670.1	2.60031	1.30595	1.2527	1.04251	0.297177	1	AT4G15715.1	| Proteinase inhibitor I25%2C cystatin%2C conserved region | Chr4:8945338-8945673 FORWARD LENGTH=111 | 201606
Csa01g021930.1	7.81846	1.3058	1.41729	0.921342	0.356872	1	AT3G19000.1	| 2-oxoglutarate (2OG) and Fe(II)-dependent oxygenase superfamily protein | Chr3:6553668-6554987 REVERSE LENGTH=352 | 201606
Csa07g033000.1	13.1939	1.30522	0.596779	2.18711	0.0287343	1	AT1G71210.1	| Pentatricopeptide repeat (PPR) superfamily protein | Chr1:26838850-26841489 REVERSE LENGTH=879 | 201606
Csa01g004860.1	43.0302	1.30452	0.779977	1.67252	0.0944225	1	AT3G04070.1	| NAC domain containing protein 47 | Chr3:1061573-1062976 REVERSE LENGTH=359 | 201606
Csa09g045110.1	5.01776	1.30334	1.09856	1.18641	0.235459	1	AT3G46890.1	| maternal effect embryo arrest protein | Chr3:17266416-17267030 REVERSE LENGTH=204 | 201606
Csa03g055360.1	24.1516	1.30318	0.585702	2.22499	0.0260819	1	AT1G49490.2	| Leucine-rich repeat (LRR) family protein | Chr1:18317563-18320121 REVERSE LENGTH=852 | 201606
Csa15g002150.1	4.49886	1.30149	0.945532	1.37647	0.168677	1	AT3G02500.1	| mental retardation GTPase activating protein | Chr3:519364-521628 FORWARD LENGTH=293 | 201606
Csa11g098960.1	5.52952	1.30144	1.4126	0.921305	0.356891	1	AT5G62260.3	| AT hook motif DNA-binding family protein | Chr5:25009331-25011348 FORWARD LENGTH=404 | 201606
Csa16g041200.1	5.19311	1.30072	1.16548	1.11603	0.264409	1	AT1G77010.1	| Pentatricopeptide repeat (PPR) superfamily protein | Chr1:28942710-28944797 FORWARD LENGTH=695 | 201606
Csa01g027550.1	28.8596	1.30061	0.850249	1.52969	0.126094	1	AT3G23080.1	| Polyketide cyclase/dehydrase and lipid transport superfamily protein | Chr3:8207612-8209181 REVERSE LENGTH=419 | 201606
Csa13g015830.1	4.93895	1.30033	1.3694	0.949562	0.342335	1	AT5G13230.1	| Tetratricopeptide repeat (TPR)-like superfamily protein | Chr5:4222514-4224982 FORWARD LENGTH=822 | 201606
Csa12g003770.1	40.2465	1.29942	0.817273	1.58995	0.111846	1	AT4G37610.1	| BTB and TAZ domain protein 5 | Chr4:17670606-17671992 REVERSE LENGTH=368 | 201606
Csa01g039930.1	2.01086	1.29936	2.06556	0.629058	0.529311	1	AT4G25450.3	| non-intrinsic ABC protein 8 | Chr4:13009845-13013229 REVERSE LENGTH=545 | 201606
Csa19g019120.1	5.02419	1.29925	1.07921	1.20389	0.228633	1	AT3G13680.1	| F-box and associated interaction domains-containing protein | Chr3:4477534-4478721 REVERSE LENGTH=395 | 201606
Csa09g014510.1	11.5026	1.29853	0.891554	1.45648	0.145261	1	AT2G39445.3	| Phosphatidylinositol N-acetylglucosaminyltransferase%2C GPI19/PIG-P subunit | Chr2:16470025-16471125 REVERSE LENGTH=181 | 201606
Csa17g083100.1	67.9494	1.29849	0.567419	2.28841	0.0221137	1	AT3G51370.2	| Protein phosphatase 2C family protein | Chr3:19070387-19071975 FORWARD LENGTH=294 | 201606
Csa04g050630.1	3.56616	1.29847	1.34872	0.962737	0.335679	1	AT2G37060.3	| nuclear factor Y%2C subunit B8 | Chr2:15576336-15577660 FORWARD LENGTH=173 | 201606
Csa06g015260.1	15.666	1.29791	0.891521	1.45584	0.145438	1	AT3G43110.1	| transmembrane protein | Chr3:15091710-15092285 REVERSE LENGTH=191 | 201606
Csa08g060860.1	3.39064	1.29786	1.12396	1.15472	0.248204	1	AT5G03640.2	| Protein kinase superfamily protein | Chr5:927915-930781 FORWARD LENGTH=926 | 201606
Csa16g028360.1	3.64241	1.29636	1.51136	0.857742	0.391035	1	AT1G68330.1	| membrane-associated kinase regulator | Chr1:25611242-25612048 FORWARD LENGTH=268 | 201606
Csa19g005130.1	171.893	1.29615	0.568778	2.27883	0.0226774	1	AT3G02990.1	| heat shock transcription factor A1E | Chr3:673614-675988 FORWARD LENGTH=468 | 201606
Csa09g050540.1	7.7994	1.29449	0.967848	1.3375	0.18106	1	AT3G48480.1	| Cysteine proteinases superfamily protein | Chr3:17957326-17959062 REVERSE LENGTH=298 | 201606
Csa10g024810.1	7.4585	1.29375	0.933653	1.38569	0.165841	1	AT4G19410.2	| Pectinacetylesterase family protein | Chr4:10581037-10584766 REVERSE LENGTH=517 | 201606
Csa16g051920.1	2.93837	1.29277	1.63999	0.78828	0.430533	1	AT2G27740.1	| RAB6-interacting golgin (DUF662) | Chr2:11822800-11823575 FORWARD LENGTH=174 | 201606
Csa19g011820.1	25.3338	1.2918	0.865669	1.49226	0.135632	1	AT3G08030.1	| DNA-directed RNA polymerase subunit beta (Protein of unknown function%2C DUF642) | Chr3:2564191-2565819 FORWARD LENGTH=365 | 201606
Csa12g055400.1	1.61212	1.2905	1.9711	0.65471	0.512655	1	AT4G15410.1	| serine/threonine protein phosphatase 2A 55 kDa regulatory subunit B prime gamma | Chr4:8814868-8816596 FORWARD LENGTH=421 | 201606
Csa02943s010.1	4.10396	1.28926	1.34314	0.959881	0.337115	1	AT1G29480.1	| hypothetical protein | Chr1:10317936-10318711 FORWARD LENGTH=225 | 201606
Csa05g005590.1	8.74642	1.28855	1.01839	1.26528	0.20577	1	AT2G44690.1	| RAC-like 9 | Chr2:18429276-18430636 FORWARD LENGTH=209 | 201606
Csa14g026380.1	4.51795	1.28843	1.12725	1.14299	0.253043	1	AT1G21280.1	| Copia-like polyprotein/retrotransposon | Chr1:7447690-7448403 REVERSE LENGTH=237 | 201606
Csa10g007790.1	2.9189	1.28794	1.55596	0.827748	0.407813	1	AT4G34360.1	| S-adenosyl-L-methionine-dependent methyltransferases superfamily protein | Chr4:16432011-16433752 FORWARD LENGTH=248 | 201606
Csa11g034720.1	60.0426	1.28758	1.23838	1.03973	0.298466	1	AT4G15680.1	| Thioredoxin superfamily protein | Chr4:8931813-8932121 FORWARD LENGTH=102 | 201606
Csa16g031300.1	8.70518	1.28742	0.765036	1.68282	0.0924093	1	AT1G69770.1	| chromomethylase 3 | Chr1:26248496-26253519 REVERSE LENGTH=839 | 201606
Csa20g055560.1	15.1645	1.28732	0.652088	1.97415	0.0483649	1	AT5G27630.3	| acyl-CoA binding protein 5 | Chr5:9776101-9780780 FORWARD LENGTH=668 | 201606
Csa11g012030.1	98.9964	1.28559	1.11766	1.15025	0.250042	1	AT4G31370.1	| FASCICLIN-like arabinogalactan protein 5 precursor | Chr4:15223838-15224674 REVERSE LENGTH=278 | 201606
Csa08g010460.1	21.9636	1.28553	0.821783	1.56432	0.117743	1	AT5G18020.1	| SAUR-like auxin-responsive protein family | Chr5:5966305-5966580 REVERSE LENGTH=91 | 201606
Csa12g014520.1	9.97718	1.28496	1.0355	1.24091	0.214638	1	AT2G17980.1	| Sec1/munc18-like (SM) proteins superfamily | Chr2:7824352-7826404 FORWARD LENGTH=627 | 201606
Csa20g037800.1	1660.81	1.28483	0.567358	2.26459	0.023538	1	AT5G36910.1	| thionin 2.2 | Chr5:14562053-14562673 REVERSE LENGTH=134 | 201606
Csa02g013140.1	2.01879	1.28447	2.56136	0.501478	0.616035	1	AT4G14700.1	| origin recognition complex 1 | Chr4:8422236-8424665 FORWARD LENGTH=809 | 201606
Csa01g005810.1	2.80628	1.28385	1.41464	0.907549	0.364116	1	AT3G05020.1	| acyl carrier protein 1 | Chr3:1391863-1392878 REVERSE LENGTH=137 | 201606
Csa05g050790.1	17.8314	1.28309	0.87311	1.46957	0.141679	1	AT1G66100.1	| Plant thionin | Chr1:24605876-24606473 REVERSE LENGTH=134 | 201606
Csa06g027770.1	5.41441	1.28259	0.929784	1.37945	0.167757	1	AT3G53310.1	| AP2/B3-like transcriptional factor family protein | Chr3:19766927-19768368 REVERSE LENGTH=286 | 201606
Csa20g012990.1	14.4777	1.28252	0.750461	1.70898	0.0874551	1	AT5G09805.1	| inflorescence deficient in abscission (IDA)-like 3 | Chr5:3047218-3047517 FORWARD LENGTH=99 | 201606
Csa14g011460.1	7.41449	1.28239	0.908106	1.41216	0.157904	1	AT1G09950.1	| RESPONSE TO ABA AND SALT 1 | Chr1:3240849-3241541 REVERSE LENGTH=230 | 201606
Csa03g019880.1	1.61954	1.28233	2.36999	0.541072	0.588458	1	AT1G16070.1	| tubby like protein 8 | Chr1:5511899-5513779 REVERSE LENGTH=397 | 201606
Csa13g007230.1	8.31137	1.28126	2.23079	0.574351	0.56573	1	AT5G05250.1	| hypothetical protein | Chr5:1557116-1557835 REVERSE LENGTH=239 | 201606
Csa20g028680.1	746.75	1.28084	0.786714	1.62809	0.103506	1	AT5G19120.1	| Eukaryotic aspartyl protease family protein | Chr5:6414585-6415745 FORWARD LENGTH=386 | 201606
Csa13g001840.1	6.74074	1.28064	1.24577	1.02798	0.303957	1	AT5G01075.1	| Glycosyl hydrolase family 35 protein | Chr5:27095-27423 REVERSE LENGTH=81 | 201606
Csa16g053770.1	5.46124	1.28061	1.07996	1.18579	0.235704	1	AT2G31470.2	| F-box and associated interaction domains-containing protein | Chr2:13407655-13408655 REVERSE LENGTH=258 | 201606
Csa08g008200.1	8.07126	1.28001	0.731824	1.74907	0.0802792	1	AT5G16060.1	| Cytochrome c oxidase biogenesis protein Cmc1-like protein | Chr5:5246161-5247209 FORWARD LENGTH=95 | 201606
Csa09g011670.1	4.81706	1.27971	1.02997	1.24248	0.214061	1	AT3G25620.2	| ABC-2 type transporter family protein | Chr3:9316677-9319505 REVERSE LENGTH=672 | 201606
Csa05g001250.1	11.0707	1.27946	1.16905	1.09444	0.273762	1	AT2G47920.2	| Kinase interacting (KIP1-like) family protein | Chr2:19616003-19616761 FORWARD LENGTH=225 | 201606
Csa06g028820.1	2.01262	1.27842	2.2345	0.572128	0.567235	1	AT3G54340.1	| K-box region and MADS-box transcription factor family protein | Chr3:20119428-20121087 REVERSE LENGTH=232 | 201606
Csa09g051930.1	4.93099	1.2781	1.24575	1.02597	0.304904	1	AT3G49450.1	| F-box and associated interaction domains-containing protein | Chr3:18337305-18338507 REVERSE LENGTH=400 | 201606
Csa15g081210.1	4.86864	1.27809	1.7203	0.742951	0.457512	1	AT2G20750.1	| expansin B1 | Chr2:8941185-8942430 FORWARD LENGTH=271 | 201606
Csa10g032500.1	6.73834	1.2771	1.16537	1.09588	0.273132	1	AT4G14170.1	| Pentatricopeptide repeat (PPR) superfamily protein | Chr4:8176709-8178142 REVERSE LENGTH=477 | 201606
Csa16g047360.1	43.842	1.27618	0.560142	2.27831	0.0227083	1	AT2G25790.1	| Leucine-rich receptor-like protein kinase family protein | Chr2:11000631-11004031 FORWARD LENGTH=960 | 201606
Csa12g027960.1	75.1149	1.27441	0.492323	2.58856	0.00963781	1	AT4G25260.1	| Plant invertase/pectin methylesterase inhibitor superfamily protein | Chr4:12936005-12936610 REVERSE LENGTH=201 | 201606
Csa19g025590.1	5.15766	1.27432	1.17126	1.08798	0.276603	1	AT3G18250.1	| Putative membrane lipoprotein | Chr3:6258177-6258407 REVERSE LENGTH=76 | 201606
Csa20g008400.1	9.30678	1.27386	0.894895	1.42347	0.1546	1	AT5G06180.2	| fission ELM1-like protein (DUF1022) | Chr5:1873197-1875352 FORWARD LENGTH=404 | 201606
Csa06g026400.1	19.4353	1.27379	0.530094	2.40295	0.0162635	1	AT3G52160.1	| 3-ketoacyl-CoA synthase 15 | Chr3:19345069-19346591 REVERSE LENGTH=451 | 201606
Csa03g002840.1	2.73506	1.27227	2.68239	0.474305	0.635282	1	AT1G02810.1	| Plant invertase/pectin methylesterase inhibitor superfamily | Chr1:618284-620333 FORWARD LENGTH=579 | 201606
Csa14g014350.1	2.4211	1.27159	1.74622	0.728193	0.466495	1	AT1G02190.1	| Fatty acid hydroxylase superfamily | Chr1:415154-417796 FORWARD LENGTH=627 | 201606
Csa08g043710.1	10.0802	1.2712	0.806649	1.57591	0.115047	1	AT4G11450.1	| bromo-adjacent domain protein%2C putative (DUF3527) | Chr4:6959065-6961223 REVERSE LENGTH=694 | 201606
Csa05g086200.1	434.376	1.2704	0.845875	1.50188	0.133128	1	AT1G69490.1	| NAC-like%2C activated by AP3/PI | Chr1:26122233-26123222 FORWARD LENGTH=268 | 201606
Csa16g037740.1	458.242	1.26996	0.55234	2.29924	0.0214912	1	AT1G73870.1	| B-box type zinc finger protein with CCT domain-containing protein | Chr1:27779214-27780522 FORWARD LENGTH=392 | 201606
Csa10g021990.1	1.80491	1.26981	2.00147	0.634438	0.525795	1	AT2G46460.1	| Polynucleotidyl transferase%2C ribonuclease H-like superfamily protein | Chr2:19071537-19072019 FORWARD LENGTH=160 | 201606
Csa17g010920.1	1.63505	1.26979	1.72563	0.73584	0.461828	1	AT2G14510.2	| Leucine-rich repeat protein kinase family protein | Chr2:6171133-6175076 REVERSE LENGTH=876 | 201606
Csa13g053140.2	12.3701	1.26924	0.7239	1.75333	0.0795451	1	AT1G01355.2	| Putative endonuclease or glycosyl hydrolase | Chr1:138722-139568 FORWARD LENGTH=148 | 201606
Csa20g005900.1	9.43262	1.26847	0.821574	1.54395	0.122601	1	AT5G04700.1	| Ankyrin repeat family protein | Chr5:1354240-1356754 REVERSE LENGTH=669 | 201606
Csa14g041720.1	12.3138	1.2679	0.728478	1.74048	0.0817742	1	AT1G31770.1	| ATP-binding cassette 14 | Chr1:11375252-11377644 REVERSE LENGTH=648 | 201606
Csa06g022390.1	8.73019	1.26754	0.804401	1.57575	0.115082	1	AT3G48580.1	| xyloglucan endotransglucosylase/hydrolase 11 | Chr3:18007238-18008341 FORWARD LENGTH=277 | 201606
Csa19g022460.1	2.18888	1.26728	1.94572	0.651318	0.514841	1	AT3G15670.1	| Late embryogenesis abundant protein (LEA) family protein | Chr3:5310141-5310901 REVERSE LENGTH=225 | 201606
Csa12g077540.1	6.63253	1.26679	1.13485	1.11627	0.264308	1	AT5G41040.1	| HXXXD-type acyl-transferase family protein | Chr5:16431448-16433086 FORWARD LENGTH=457 | 201606
Csa02g064700.1	7.47864	1.26518	0.86591	1.4611	0.143989	1	AT5G59000.1	| RING/FYVE/PHD zinc finger superfamily protein | Chr5:23818768-23820018 FORWARD LENGTH=231 | 201606
Csa06g036990.1	3.27228	1.26463	1.26224	1.0019	0.316394	1	AT2G34540.2	| hypothetical protein | Chr2:14550699-14552037 FORWARD LENGTH=288 | 201606
Csa11g019940.1	6.14412	1.26422	0.914726	1.38208	0.166948	1	AT4G24715.1	| high-affinity nitrate transporter-like protein | Chr4:12749879-12750872 REVERSE LENGTH=231 | 201606
Csa10g014820.1	4.42753	1.26409	1.09206	1.15753	0.247054	1	AT4G27980.2	| trichohyalin-like protein (DUF3444) | Chr4:13921445-13923374 FORWARD LENGTH=603 | 201606
Csa07g058830.1	59.2607	1.26335	0.484576	2.60713	0.00913044	1	AT1G79700.3	| Integrase-type DNA-binding superfamily protein | Chr1:29990440-29993116 REVERSE LENGTH=237 | 201606
Csa11g081710.1	14.2006	1.26332	0.571192	2.21173	0.0269856	1	AT5G15685.1	| mutator transposase MUDRA protein | Chr5:5111820-5113456 FORWARD LENGTH=493 | 201606
Csa14g003190.1	1.97314	1.2625	2.04269	0.618059	0.536536	1	AT1G03070.3	| Bax inhibitor-1 family protein | Chr1:730148-731379 FORWARD LENGTH=247 | 201606
Csa05g095420.1	11.5191	1.26218	0.799736	1.57825	0.114508	1	AT3G63080.1	| glutathione peroxidase 5 | Chr3:23310161-23311200 FORWARD LENGTH=173 | 201606
Csa16g003590.1	1.65587	1.26186	1.83985	0.685851	0.492807	1	AT3G61560.2	| Reticulon family protein | Chr3:22777918-22779171 FORWARD LENGTH=253 | 201606
Csa03g031140.1	18.4389	1.26142	0.489362	2.57768	0.0099467	1	AT1G27920.1	| microtubule-associated protein 65-8 | Chr1:9727106-9729848 FORWARD LENGTH=562 | 201606
Csa08g006220.1	6.97223	1.26098	1.19764	1.05289	0.292391	1	AT5G14220.1	| Flavin containing amine oxidoreductase family | Chr5:4583506-4587369 REVERSE LENGTH=508 | 201606
Csa15g006940.1	3.49925	1.26091	1.41907	0.888548	0.374246	1	AT3G05600.1	| alpha/beta-Hydrolases superfamily protein | Chr3:1623485-1624704 REVERSE LENGTH=331 | 201606
Csa12g042440.1	46.03	1.26052	0.663067	1.90105	0.0572962	1	AT4G19160.2	| transglutaminase family protein | Chr4:10477772-10479947 FORWARD LENGTH=453 | 201606
Csa17g055800.1	22.8388	1.25977	0.717389	1.75605	0.0790793	1	AT1G33430.1	| Galactosyltransferase family protein | Chr1:12124438-12126052 REVERSE LENGTH=395 | 201606
Csa11g014980.1	50.8746	1.25969	0.48563	2.59393	0.0094887	1	AT4G28640.1	| indole-3-acetic acid inducible 11 | Chr4:14142288-14143755 FORWARD LENGTH=246 | 201606
Csa05788s010.1	17.7285	1.25935	1.05106	1.19817	0.23085	1	AT1G66100.1	| Plant thionin | Chr1:24605876-24606473 REVERSE LENGTH=134 | 201606
Csa11g024470.1	1.35628	1.25926	1.82869	0.68861	0.491069	1	AT4G21840.1	| methionine sulfoxide reductase B8 | Chr4:11587231-11588178 REVERSE LENGTH=143 | 201606
Csa19g026190.1	4.39351	1.25916	1.45888	0.863098	0.388084	1	AT1G49230.1	| RING/U-box superfamily protein | Chr1:18209320-18209979 FORWARD LENGTH=219 | 201606
Csa10g012250.1	7.24223	1.25914	1.0482	1.20125	0.229656	1	AT4G30250.2	| P-loop containing nucleoside triphosphate hydrolases superfamily protein | Chr4:14811262-14812827 REVERSE LENGTH=521 | 201606
Csa11g006890.1	13.2267	1.25896	0.833361	1.5107	0.130865	1	AT4G34990.1	| myb domain protein 32 | Chr4:16661370-16662289 REVERSE LENGTH=274 | 201606
Csa15g064510.1	2.51618	1.25885	1.71703	0.733158	0.463462	1	AT2G14095.1	| hypothetical protein | Chr2:5932506-5933752 REVERSE LENGTH=234 | 201606
Csa07g037740.1	6.18178	1.25763	1.0357	1.21428	0.224642	1	AT1G70830.1	| MLP-like protein 28 | Chr1:26710203-26711395 REVERSE LENGTH=335 | 201606
Csa07g011120.1	6.8971	1.25757	0.980079	1.28313	0.199447	1	AT2G31730.2	| basic helix-loop-helix (bHLH) DNA-binding superfamily protein | Chr2:13487783-13488593 REVERSE LENGTH=153 | 201606
Csa11g084880.1	3.84692	1.25757	1.43233	0.877988	0.37995	1	AT5G53045.1	| transcription factor | Chr5:21508603-21509538 REVERSE LENGTH=96 | 201606
Csa10g044930.1	2.22567	1.25745	1.79715	0.699693	0.484119	1	AT5G38770.1	| glutamine dumper 7 | Chr5:15526114-15526407 FORWARD LENGTH=97 | 201606
Csa22437s010.1	3.58149	1.25693	1.08557	1.15786	0.246923	1	AT1G64380.1	| Integrase-type DNA-binding superfamily protein | Chr1:23890981-23891988 REVERSE LENGTH=335 | 201606
Csa16g041590.1	4.0662	1.25536	1.50092	0.836397	0.402932	1	AT1G77405.1	| Pentatricopeptide repeat (PPR) superfamily protein | Chr1:29087145-29088521 FORWARD LENGTH=458 | 201606
Csa05g016560.1	4.02077	1.25345	1.32041	0.949289	0.342474	1	AT2G37280.1	| pleiotropic drug resistance 5 | Chr2:15650400-15656417 FORWARD LENGTH=1413 | 201606
Csa08g052900.1	11.4448	1.25254	0.755826	1.65718	0.097483	1	AT4G01590.2	| DNA-directed RNA polymerase III subunit | Chr4:689077-690192 REVERSE LENGTH=199 | 201606
Csa20g038720.1	3.49546	1.25147	1.07156	1.1679	0.242848	1	AT5G23690.1	| Polynucleotide adenylyltransferase family protein | Chr5:7987664-7990466 FORWARD LENGTH=527 | 201606
Csa17g094410.1	8.29729	1.2513	1.14499	1.09285	0.27446	1	AT1G53903.1	| linoleate 9S-lipoxygenase-4 protein%2C putative (DUF581) | Chr1:20132363-20132842 FORWARD LENGTH=126 | 201606
Csa16g037700.1	7.79302	1.25118	1.28359	0.974755	0.329682	1	AT1G73830.1	| BR enhanced expression 3 | Chr1:27760027-27761346 FORWARD LENGTH=261 | 201606
Csa19g033830.1	3.03966	1.25088	1.19519	1.04659	0.295287	1	AT3G23330.1	| Tetratricopeptide repeat (TPR)-like superfamily protein | Chr3:8347200-8349347 FORWARD LENGTH=715 | 201606
Csa20g038170.1	2.4293	1.25057	1.40458	0.890352	0.373277	1	AT5G23230.1	| nicotinamidase 2 | Chr5:7826005-7826601 REVERSE LENGTH=198 | 201606
Csa06g030920.1	5.37535	1.24869	1.01903	1.22537	0.220435	1	AT3G56210.4	| ARM repeat superfamily protein | Chr3:20853995-20855445 REVERSE LENGTH=191 | 201606
Csa15g020900.1	4.68471	1.24772	1.12431	1.10977	0.267099	1	AT2G35340.2	| helicase domain-containing protein | Chr2:14873465-14879615 FORWARD LENGTH=906 | 201606
Csa05g008960.1	7.01774	1.2473	0.989932	1.25998	0.207675	1	AT2G42610.2	| LIGHT-DEPENDENT SHORT HYPOCOTYLS-like protein (DUF640) | Chr2:17748005-17748538 FORWARD LENGTH=177 | 201606
Csa08g015730.1	4.5021	1.24681	1.21307	1.02782	0.304034	1	AT5G22550.2	| transmembrane protein%2C putative (DUF247) | Chr5:7483955-7485433 REVERSE LENGTH=492 | 201606
Csa17g022650.1	2.31515	1.24612	1.63015	0.764425	0.444614	1	AT1G17020.1	| senescence-related gene 1 | Chr1:5820258-5821741 FORWARD LENGTH=358 | 201606
Csa17g030930.1	20.9205	1.24403	0.690544	1.80153	0.0716201	1	AT1G23800.1	| aldehyde dehydrogenase 2B7 | Chr1:8412238-8414804 REVERSE LENGTH=534 | 201606
Csa01g035050.1	1.76069	1.24367	1.8428	0.674878	0.499753	1	AT5G45150.3	| RNAse THREE-like protein 3 | Chr5:18261336-18264346 FORWARD LENGTH=761 | 201606
Csa12g005050.1	43.8876	1.24365	0.617884	2.01276	0.0441402	1	AT4G36410.1	| ubiquitin-conjugating enzyme 17 | Chr4:17201969-17202890 FORWARD LENGTH=161 | 201606
Csa08g056340.1	16.3747	1.24317	0.554923	2.24026	0.0250743	1	AT5G08020.1	| RPA70-kDa subunit B | Chr5:2572107-2574879 FORWARD LENGTH=604 | 201606
Csa01g017120.1	16.6311	1.24203	0.811797	1.52998	0.126022	1	AT3G14570.1	| glucan synthase-like 4 | Chr3:4892643-4902628 FORWARD LENGTH=1976 | 201606
Csa11g024210.1	4.72725	1.24175	1.2434	0.998672	0.317954	1	AT1G51470.1	| beta glucosidase 35 | Chr1:19087424-19090248 FORWARD LENGTH=511 | 201606
Csa17g014490.1	4.1445	1.24174	0.930657	1.33426	0.182118	1	AT1G10710.1	| poor homologous synapsis 1 | Chr1:3558423-3560407 FORWARD LENGTH=349 | 201606
Csa06g044840.1	122.361	1.24106	0.568152	2.18438	0.0289343	1	AT2G40450.1	| BTB/POZ domain-containing protein | Chr2:16892024-16892790 REVERSE LENGTH=209 | 201606
Csa01g006160.1	10.0201	1.2401	0.793146	1.56352	0.11793	1	AT3G05327.1	| Cyclin family protein | Chr3:1517581-1518399 REVERSE LENGTH=212 | 201606
Csa04g037200.1	3.35924	1.2399	1.39086	0.891465	0.37268	1	AT1G06220.3	| Ribosomal protein S5/Elongation factor G/III/V family protein | Chr1:1900524-1904583 FORWARD LENGTH=987 | 201606
Csa11g004030.1	38.1279	1.2396	1.01765	1.2181	0.223185	1	AT4G29033.1	| Defensin-like (DEFL) family protein | Chr4:14308967-14309379 REVERSE LENGTH=81 | 201606
Csa10g002530.1	2.20054	1.23879	2.15805	0.574033	0.565945	1	AT4G39810.1	| Polynucleotidyl transferase%2C ribonuclease H-like superfamily protein | Chr4:18474608-18475735 REVERSE LENGTH=255 | 201606
[truncated: 64,526 more rows]

## Sheet: Construct 1
GeneID	baseMean	log2FoldChange	lfcSE	stat	pvalue	padj	At_id	Description
Csa06g053980.1	97.5659	-2.38003	0.229542	-10.3686	3.44608e-25	1.48109e-20	AT3G59380.1	| farnesyltransferase A | Chr3:21944209-21945781 FORWARD LENGTH=326 | 201606
Csa16g050290.1	101.475	-39.8207	4.03371	-9.872	5.50584e-23	1.18318e-18	AT5G61180.1	| Putative endonuclease or glycosyl hydrolase | Chr5:24612867-24614245 FORWARD LENGTH=374 | 201606
Csa02g021720.1	121.955	2.76212	0.349141	7.91118	2.54956e-15	3.65258e-11	AT4G27710.1	| cytochrome P450%2C family 709%2C subfamily B%2C polypeptide 3 | Chr4:13828520-13830417 FORWARD LENGTH=518 | 201606
Csa03g059700.1	128.463	-2.79597	0.492123	-5.68145	1.33559e-08	0.000114804	AT1G52720.1	| hypothetical protein | Chr1:19641007-19641360 FORWARD LENGTH=117 | 201606
Csa02g023110.1	434.669	-5.64921	1.04617	-5.39988	6.66873e-08	0.000477692	AT4G08950.1	| Phosphate-responsive 1 family protein | Chr4:5740378-5741322 FORWARD LENGTH=314 | 201606
Csa07g030220.1	1736.72	-2.95503	0.555515	-5.31944	1.04085e-07	0.000560285	AT1G66180.1	| Eukaryotic aspartyl protease family protein | Chr1:24647221-24648513 FORWARD LENGTH=430 | 201606
Csa09g053100.1	23.0762	-3.35987	0.631662	-5.31909	1.0429e-07	0.000560285	AT5G17710.2	| Co-chaperone GrpE family protein | Chr5:5839560-5841639 REVERSE LENGTH=326 | 201606
Csa08g034970.1	307.591	-6.1187	1.15621	-5.29201	1.2098e-07	0.000570427	AT4G08950.1	| Phosphate-responsive 1 family protein | Chr4:5740378-5741322 FORWARD LENGTH=314 | 201606
Csa08g052140.1	270.91	-2.77239	0.525567	-5.27505	1.32722e-07	0.000570427	AT4G02330.1	| Plant invertase/pectin methylesterase inhibitor superfamily | Chr4:1032479-1034928 FORWARD LENGTH=573 | 201606
Csa03g021440.1	594.624	-1.70745	0.3266	-5.22795	1.71403e-07	0.000613895	AT1G17620.1	| Late embryogenesis abundant (LEA) hydroxyproline-rich glycoprotein family | Chr1:6062313-6063107 FORWARD LENGTH=264 | 201606
Csa19g018620.1	139.591	-1.78382	0.340663	-5.23631	1.63821e-07	0.000613895	AT3G13310.1	| Chaperone DnaJ-domain superfamily protein | Chr3:4310827-4311300 REVERSE LENGTH=157 | 201606
Csa12g051620.1	166.537	-1.77226	0.351105	-5.04767	4.47225e-07	0.00128142	AT4G16500.2	| Cystatin/monellin superfamily protein | Chr4:9301530-9301883 REVERSE LENGTH=117 | 201606
Csa17g070840.1	92.9303	-3.0335	0.598643	-5.06729	4.03517e-07	0.00128142	AT1G44130.1	| Eukaryotic aspartyl protease family protein | Chr1:16787508-16789318 REVERSE LENGTH=405 | 201606
Csa19g040510.1	18.3648	-2.70102	0.534508	-5.05327	4.34306e-07	0.00128142	AT5G20500.1	| Glutaredoxin family protein | Chr5:6938652-6939665 FORWARD LENGTH=135 | 201606
Csa03g039180.1	3056.57	-1.15887	0.230777	-5.02161	5.12412e-07	0.00133505	AT1G35720.1	| annexin 1 | Chr1:13225304-13226939 FORWARD LENGTH=317 | 201606
Csa13g043050.1	371.391	-5.58113	1.1127	-5.01582	5.28066e-07	0.00133505	AT4G08950.1	| Phosphate-responsive 1 family protein | Chr4:5740378-5741322 FORWARD LENGTH=314 | 201606
Csa11g003280.1	34.4377	-3.87548	0.777065	-4.98734	6.12173e-07	0.0014617	AT1G67620.1	| Lojap-related protein | Chr1:25340585-25341770 FORWARD LENGTH=184 | 201606
Csa14g005170.1	117.232	-1.43466	0.288613	-4.97089	6.66469e-07	0.00150759	AT1G04040.1	| HAD superfamily%2C subfamily IIIB acid phosphatase | Chr1:1042564-1043819 REVERSE LENGTH=271 | 201606
Csa16g040840.1	289.247	-1.50393	0.303907	-4.94867	7.47225e-07	0.00160575	AT1G76680.1	| 12-oxophytodienoate reductase 1 | Chr1:28776982-28778271 FORWARD LENGTH=372 | 201606
Csa10g029150.1	185.222	-1.55457	0.318177	-4.88588	1.02965e-06	0.00192406	AT4G16500.2	| Cystatin/monellin superfamily protein | Chr4:9301530-9301883 REVERSE LENGTH=117 | 201606
Csa20g067470.1	31.2095	-2.11614	0.432035	-4.89808	9.67761e-07	0.00192406	AT5G43500.2	| actin-related protein 9 | Chr5:17469991-17473429 FORWARD LENGTH=584 | 201606
Csa14g021960.1	381.481	-1.38497	0.284939	-4.8606	1.17028e-06	0.00193451	AT1G17620.1	| Late embryogenesis abundant (LEA) hydroxyproline-rich glycoprotein family | Chr1:6062313-6063107 FORWARD LENGTH=264 | 201606
Csa15g079390.1	143.455	-2.47612	0.508715	-4.86739	1.1308e-06	0.00193451	AT2G18690.1	| transmembrane protein | Chr2:8097650-8098618 FORWARD LENGTH=322 | 201606
Csa16g051230.1	308.856	-3.92183	0.804441	-4.87522	1.08687e-06	0.00193451	AT2G27080.2	| Late embryogenesis abundant (LEA) hydroxyproline-rich glycoprotein family | Chr2:11566383-11567165 FORWARD LENGTH=260 | 201606
Csa07g036680.1	175.42	-1.74615	0.363469	-4.80413	1.5543e-06	0.00238579	AT1G69900.1	| Actin cross-linking protein | Chr1:26326520-26327816 REVERSE LENGTH=397 | 201606
Csa17g046110.1	873.408	-2.55595	0.531614	-4.8079	1.52524e-06	0.00238579	AT1G30720.1	| FAD-binding Berberine family protein | Chr1:10898197-10899780 FORWARD LENGTH=527 | 201606
Csa14g038520.1	113.418	-2.7342	0.571527	-4.78403	1.71816e-06	0.00243114	AT1G30720.1	| FAD-binding Berberine family protein | Chr1:10898197-10899780 FORWARD LENGTH=527 | 201606
Csa15g020460.1	53.8047	-1.36099	0.284518	-4.78351	1.72263e-06	0.00243114	AT3G15830.1	| phosphatidic acid phosphatase-related / PAP2-like protein | Chr3:5354974-5356327 FORWARD LENGTH=296 | 201606
Csa18g030580.1	307.596	-6.33544	1.32543	-4.77993	1.75354e-06	0.00243114	AT5G57560.1	| Xyloglucan endotransglucosylase/hydrolase family protein | Chr5:23307296-23308235 REVERSE LENGTH=284 | 201606
Csa07g006790.1	137.879	-2.47646	0.519577	-4.76629	1.87649e-06	0.0025203	AT3G59350.3	| Protein kinase superfamily protein | Chr3:21932930-21934883 FORWARD LENGTH=408 | 201606
Csa01g032650.1	182.231	-2.26338	0.47593	-4.75569	1.97766e-06	0.0025757	AT2G17230.1	| EXORDIUM like 5 | Chr2:7494892-7495983 REVERSE LENGTH=363 | 201606
Csa13g007600.1	14.9581	-6.50511	1.37154	-4.74292	2.10654e-06	0.00266286	AT5G05600.1	| 2-oxoglutarate (2OG) and Fe(II)-dependent oxygenase superfamily protein | Chr5:1672266-1674602 FORWARD LENGTH=371 | 201606
Csa12g053780.1	100.157	1.1399	0.24106	4.72868	2.25979e-06	0.00277496	AT4G15810.1	| P-loop containing nucleoside triphosphate hydrolases superfamily protein | Chr4:8989162-8992591 REVERSE LENGTH=918 | 201606
Csa05g026790.1	28.7419	-3.61769	0.770763	-4.69366	2.68366e-06	0.00311853	AT2G32210.1	| cysteine-rich/transmembrane domain A-like protein | Chr2:13678077-13678554 FORWARD LENGTH=71 | 201606
Csa11g051570.1	64.0831	-3.15124	0.672508	-4.6858	2.78865e-06	0.00311853	AT5G37770.2	| EF hand calcium-binding protein family | Chr5:14999075-14999560 REVERSE LENGTH=161 | 201606
Csa14g047070.1	746.625	-1.04246	0.222616	-4.6828	2.82982e-06	0.00311853	AT1G35720.1	| annexin 1 | Chr1:13225304-13226939 FORWARD LENGTH=317 | 201606
Csa17g023370.1	513.075	-1.53729	0.32779	-4.68987	2.73373e-06	0.00311853	AT1G17620.1	| Late embryogenesis abundant (LEA) hydroxyproline-rich glycoprotein family | Chr1:6062313-6063107 FORWARD LENGTH=264 | 201606
Csa02g005090.1	38.0548	-4.21144	0.90435	-4.65687	3.21048e-06	0.00336893	AT4G01950.1	| glycerol-3-phosphate acyltransferase 3 | Chr4:844597-846710 REVERSE LENGTH=520 | 201606
Csa12g081170.1	109.666	-2.96151	0.635972	-4.65666	3.21381e-06	0.00336893	AT5G40010.1	| AAA-ATPase 1 | Chr5:16020218-16021762 REVERSE LENGTH=514 | 201606
Csa06g021910.1	907.537	0.809862	0.174397	4.64379	3.42083e-06	0.00350057	AT3G48200.1	| transmembrane protein | Chr3:17832949-17837371 REVERSE LENGTH=1088 | 201606
Csa20g021610.1	540.075	1.14811	0.247587	4.63719	3.53172e-06	0.00352999	AT5G15130.1	| WRKY DNA-binding protein 72 | Chr5:4904426-4906879 FORWARD LENGTH=548 | 201606
Csa03g024330.1	116.97	-3.10927	0.671704	-4.62893	3.6756e-06	0.00355306	AT1G20510.1	| OPC-8:0 CoA ligase1 | Chr1:7103645-7105856 REVERSE LENGTH=546 | 201606
Csa09g001150.1	139.155	-2.9506	0.637909	-4.62542	3.73844e-06	0.00355306	AT2G01180.8	| phosphatidic acid phosphatase 1 | Chr2:107182-108555 REVERSE LENGTH=327 | 201606
Csa19g015870.1	553.407	-2.19736	0.475425	-4.62188	3.80281e-06	0.00355306	AT3G11700.1	| FASCICLIN-like arabinogalactan protein 18 precursor | Chr3:3698992-3700971 FORWARD LENGTH=462 | 201606
Csa09g002590.1	15.202	-4.94043	1.07157	-4.61048	4.01743e-06	0.00363451	AT3G50800.1	| hypothetical protein | Chr3:18882444-18882902 REVERSE LENGTH=152 | 201606
Csa11g033420.1	87.2213	-1.4614	0.317122	-4.60833	4.05911e-06	0.00363451	AT4G16500.2	| Cystatin/monellin superfamily protein | Chr4:9301530-9301883 REVERSE LENGTH=117 | 201606
Csa05g066050.1	263.479	-2.37994	0.517305	-4.60065	4.21169e-06	0.00368816	AT1G57990.1	| purine permease 18 | Chr1:21441700-21442872 REVERSE LENGTH=390 | 201606
Csa15g071360.1	116.581	-2.8276	0.615125	-4.59678	4.29065e-06	0.00368816	AT5G67080.1	| mitogen-activated protein kinase kinase kinase 19 | Chr5:26772726-26773760 FORWARD LENGTH=344 | 201606
Csa08g061490.1	282.872	-1.44539	0.314854	-4.59068	4.41804e-06	0.0037232	AT5G03120.2	| transmembrane protein | Chr5:734062-734480 FORWARD LENGTH=108 | 201606
Csa02g062070.1	271.981	-5.75434	1.26064	-4.56461	5.00431e-06	0.00413616	AT5G57560.1	| Xyloglucan endotransglucosylase/hydrolase family protein | Chr5:23307296-23308235 REVERSE LENGTH=284 | 201606
Csa02g001920.1	100.504	-2.69339	0.590754	-4.55925	5.13373e-06	0.00416307	AT4G01360.1	| BPS1-like protein | Chr4:565147-566193 FORWARD LENGTH=348 | 201606
Csa06g024700.1	740.387	0.785612	0.174268	4.50807	6.54206e-06	0.00512649	AT3G50700.1	| indeterminate(ID)-domain 2 | Chr3:18840945-18842829 FORWARD LENGTH=452 | 201606
Csa06g027280.1	177.376	1.03941	0.230596	4.50748	6.56034e-06	0.00512649	AT3G52890.4	| KCBP-interacting protein kinase | Chr3:19609150-19612032 FORWARD LENGTH=934 | 201606
Csa02g007600.1	163.34	-2.3229	0.517577	-4.48802	7.18866e-06	0.00541846	AT4G03210.1	| xyloglucan endotransglucosylase/hydrolase 9 | Chr4:1416019-1417197 FORWARD LENGTH=290 | 201606
Csa08g023520.1	56.3589	1.38329	0.308305	4.48675	7.2317e-06	0.00541846	AT5G25900.1	| GA requiring 3 | Chr5:9036073-9038278 FORWARD LENGTH=509 | 201606
Csa15g019840.1	497.959	0.813674	0.1815	4.48304	7.35857e-06	0.00541846	AT3G15354.1	| SPA1-related 3 | Chr3:5169327-5172480 REVERSE LENGTH=837 | 201606
Csa17g043540.1	49.8442	-3.58057	0.799741	-4.47716	7.56434e-06	0.00541846	AT1G50040.1	| formin-like protein%2C putative (DUF1005) | Chr1:18542236-18543823 FORWARD LENGTH=460 | 201606
Csa20g008550.1	5162.79	-1.84313	0.411636	-4.47756	7.55011e-06	0.00541846	AT5G06320.1	| NDR1/HIN1-like 3 | Chr5:1931016-1931711 REVERSE LENGTH=231 | 201606
Csa15g015540.1	1405.35	-1.47239	0.329765	-4.46497	8.00792e-06	0.00564217	AT3G11700.1	| FASCICLIN-like arabinogalactan protein 18 precursor | Chr3:3698992-3700971 FORWARD LENGTH=462 | 201606
Csa09g099340.1	279.143	1.4606	0.327475	4.46018	8.1892e-06	0.00567683	AT1G64500.1	| Glutaredoxin family protein | Chr1:23953270-23954376 FORWARD LENGTH=368 | 201606
Csa16g001940.1	83.3407	-4.16515	0.941886	-4.42214	9.77293e-06	0.00666715	AT3G62720.2	| xylosyltransferase 1 | Chr3:23201326-23202708 FORWARD LENGTH=460 | 201606
Csa08g058860.1	34.4667	-5.56623	1.26899	-4.38634	1.15272e-05	0.00774104	AT5G05600.1	| 2-oxoglutarate (2OG) and Fe(II)-dependent oxygenase superfamily protein | Chr5:1672266-1674602 FORWARD LENGTH=371 | 201606
Csa02086s010.1	106.226	-1.14481	0.261369	-4.38005	1.18652e-05	0.00775078	AT3G52470.1	| Late embryogenesis abundant (LEA) hydroxyproline-rich glycoprotein family | Chr3:19450750-19451376 FORWARD LENGTH=208 | 201606
Csa13g023190.1	2604.34	-1.90562	0.435135	-4.37937	1.19024e-05	0.00775078	AT5G20230.1	| blue-copper-binding protein | Chr5:6826626-6827408 FORWARD LENGTH=196 | 201606
Csa07g056940.1	321.322	-1.02608	0.235192	-4.36273	1.28451e-05	0.00823984	AT2G25920.1	| pollen-specific LRR extensin-like protein | Chr2:11054425-11055916 REVERSE LENGTH=280 | 201606
Csa08g061050.1	16.9691	-2.47658	0.573238	-4.32033	1.55798e-05	0.00958636	AT5G03510.1	| C2H2-type zinc finger family protein | Chr5:880353-881231 FORWARD LENGTH=292 | 201606
Csa10g030160.1	101.357	-2.15888	0.499423	-4.32274	1.54101e-05	0.00958636	AT4G15800.1	| ralf-like 33 | Chr4:8984915-8985265 FORWARD LENGTH=116 | 201606
Csa19g040810.1	49.2036	-2.73498	0.63312	-4.31985	1.56133e-05	0.00958636	AT2G06050.3	| oxophytodienoate-reductase 3 | Chr2:2359240-2361971 REVERSE LENGTH=391 | 201606
Csa12g075210.1	154.74	-2.33542	0.543302	-4.29856	1.71911e-05	0.0103941	AT5G37770.2	| EF hand calcium-binding protein family | Chr5:14999075-14999560 REVERSE LENGTH=161 | 201606
Csa20g006870.1	54.3864	-4.94644	1.15148	-4.29572	1.74126e-05	0.0103941	AT5G05600.1	| 2-oxoglutarate (2OG) and Fe(II)-dependent oxygenase superfamily protein | Chr5:1672266-1674602 FORWARD LENGTH=371 | 201606
Csa10g014930.1	132.731	-1.36643	0.318542	-4.28964	1.78959e-05	0.0105363	AT4G27840.1	| SNARE-like superfamily protein | Chr4:13865268-13866050 REVERSE LENGTH=260 | 201606
Csa15g084540.1	19.1261	-2.7189	0.634619	-4.2843	1.83318e-05	0.010647	AT2G19800.1	| myo-inositol oxygenase 2 | Chr2:8531106-8533354 REVERSE LENGTH=317 | 201606
Csa11g057130.1	636.553	-1.92965	0.450737	-4.28111	1.85967e-05	0.0106569	AT5G40010.1	| AAA-ATPase 1 | Chr5:16020218-16021762 REVERSE LENGTH=514 | 201606
Csa06g052820.1	239.528	-1.20112	0.280826	-4.27708	1.8936e-05	0.0107086	AT2G46330.1	| arabinogalactan protein 16 | Chr2:19018730-19019108 REVERSE LENGTH=73 | 201606
Csa03g026280.1	592.197	-1.16139	0.27307	-4.25307	2.10856e-05	0.011627	AT1G22400.1	| UDP-Glycosyltransferase superfamily protein | Chr1:7903851-7906607 REVERSE LENGTH=489 | 201606
Csa04g055530.1	514.771	-1.45446	0.341992	-4.25291	2.11011e-05	0.011627	AT2G27030.3	| calmodulin 5 | Chr2:11532069-11534176 FORWARD LENGTH=181 | 201606
Csa05g094890.1	147.374	-2.34983	0.553723	-4.24368	2.19879e-05	0.0119623	AT3G62570.1	| Tetratricopeptide repeat (TPR)-like superfamily protein | Chr3:23142616-23144563 FORWARD LENGTH=552 | 201606
Csa18g042330.1	397.115	-2.36806	0.559202	-4.23472	2.28841e-05	0.0122942	AT5G66210.2	| calcium-dependent protein kinase 28 | Chr5:26456681-26459434 REVERSE LENGTH=523 | 201606
Csa08g006500.1	96.2485	-4.29866	1.01654	-4.22871	2.35037e-05	0.0123568	AT5G14470.1	| GHMP kinase family protein | Chr5:4663029-4664657 REVERSE LENGTH=366 | 201606
Csa17g065910.1	583.362	-1.12769	0.266719	-4.22802	2.35757e-05	0.0123568	AT1G35720.1	| annexin 1 | Chr1:13225304-13226939 FORWARD LENGTH=317 | 201606
Csa06g031590.1	203.425	-1.3943	0.330469	-4.21916	2.45217e-05	0.0125466	AT3G56880.1	| VQ motif-containing protein | Chr3:21060044-21060781 FORWARD LENGTH=245 | 201606
Csa13g047200.1	3189.37	1.20397	0.285301	4.21999	2.44318e-05	0.0125466	AT4G10120.3	| Sucrose-phosphate synthase family protein | Chr4:6315033-6319785 FORWARD LENGTH=1050 | 201606
Csa05g042000.1	640.032	-2.12204	0.503791	-4.21214	2.5296e-05	0.0126717	AT2G27080.2	| Late embryogenesis abundant (LEA) hydroxyproline-rich glycoprotein family | Chr2:11566383-11567165 FORWARD LENGTH=260 | 201606
Csa09g076110.1	36.3249	-2.04426	0.485387	-4.21161	2.53557e-05	0.0126717	AT1G72520.1	| PLAT/LH2 domain-containing lipoxygenase family protein | Chr1:27308611-27312589 FORWARD LENGTH=926 | 201606
Csa02g065050.1	82.3845	1.42107	0.338592	4.19701	2.70462e-05	0.0132825	AT5G59350.1	| transmembrane protein | Chr5:23941132-23941995 FORWARD LENGTH=287 | 201606
Csa04g043180.1	571.252	-1.14302	0.27246	-4.19519	2.72643e-05	0.0132825	AT2G27030.3	| calmodulin 5 | Chr2:11532069-11534176 FORWARD LENGTH=181 | 201606
Csa05g003880.1	24.1966	-2.26127	0.53992	-4.18815	2.81233e-05	0.0132825	AT2G45400.1	| NAD(P)-binding Rossmann-fold superfamily protein | Chr2:18703960-18706235 REVERSE LENGTH=364 | 201606
Csa10g019910.1	400.645	-1.80413	0.43036	-4.19213	2.76345e-05	0.0132825	AT4G23180.1	| cysteine-rich RLK (RECEPTOR-like protein kinase) 10 | Chr4:12138171-12140780 FORWARD LENGTH=669 | 201606
Csa13g033710.1	89.0131	-1.52709	0.364553	-4.18894	2.80257e-05	0.0132825	AT3G57180.1	| P-loop containing nucleoside triphosphate hydrolases superfamily protein | Chr3:21163663-21166006 REVERSE LENGTH=660 | 201606
Csa01g031950.1	75.6629	-1.0292	0.246711	-4.17169	3.02346e-05	0.0136082	AT2G17720.1	| 2-oxoglutarate (2OG) and Fe(II)-dependent oxygenase superfamily protein | Chr2:7697513-7699174 FORWARD LENGTH=291 | 201606
Csa06g031510.1	686.464	-0.962625	0.230854	-4.16985	3.048e-05	0.0136082	AT2G27030.3	| calmodulin 5 | Chr2:11532069-11534176 FORWARD LENGTH=181 | 201606
Csa10g033530.1	4041.57	-2.13709	0.512489	-4.17002	3.04579e-05	0.0136082	AT4G13340.1	| Leucine-rich repeat (LRR) family protein | Chr4:7758610-7760892 FORWARD LENGTH=760 | 201606
Csa16g023970.1	32.1777	-1.69408	0.40549	-4.17787	2.94253e-05	0.0136082	AT1G66500.1	| Pre-mRNA cleavage complex II | Chr1:24811262-24812512 REVERSE LENGTH=416 | 201606
Csa18g029710.1	23.7378	-1.96806	0.472171	-4.16812	3.07125e-05	0.0136082	AT5G56810.1	| F-box/RNI-like/FBD-like domains-containing protein | Chr5:22974520-22975992 FORWARD LENGTH=435 | 201606
Csa18g036100.1	120.134	0.873085	0.209031	4.17683	2.95598e-05	0.0136082	AT5G62670.1	| H[+]-ATPase 11 | Chr5:25159495-25164957 FORWARD LENGTH=956 | 201606
Csa03g053880.1	227.28	0.763403	0.183479	4.16071	3.17254e-05	0.0137867	AT1G49010.1	| Duplicated homeodomain-like superfamily protein | Chr1:18132714-18133778 FORWARD LENGTH=314 | 201606
Csa06g051660.1	339.217	0.637511	0.153315	4.15819	3.20778e-05	0.0137867	AT2G45510.1	| cytochrome P450%2C family 704%2C subfamily A%2C polypeptide 2 | Chr2:18753085-18754944 FORWARD LENGTH=511 | 201606
Csa16g023210.1	1535.14	0.843799	0.202837	4.15999	3.18265e-05	0.0137867	AT1G65890.1	| acyl activating enzyme 12 | Chr1:24512598-24514611 REVERSE LENGTH=578 | 201606
Csa14g027730.1	316.715	-2.33636	0.562938	-4.15029	3.32058e-05	0.0141302	AT1G22530.1	| PATELLIN 2 | Chr1:7955773-7958326 REVERSE LENGTH=683 | 201606
Csa13g036270.1	13.2302	2.65964	0.642255	4.1411	3.45648e-05	0.0144551	AT5G27610.1	| protein ALWAYS EARLY 1 | Chr5:9764852-9769706 FORWARD LENGTH=971 | 201606
Csa15g044330.1	351.652	1.44002	0.347781	4.14059	3.46419e-05	0.0144551	AT3G23280.1	| hypothetical protein | Chr3:8321588-8324109 FORWARD LENGTH=462 | 201606
Csa09g010120.1	19.1962	-2.14928	0.520334	-4.13058	3.61853e-05	0.0147836	AT1G74100.1	| sulfotransferase 16 | Chr1:27864489-27865505 REVERSE LENGTH=338 | 201606
Csa11g020160.1	93.2374	-2.56637	0.621898	-4.12667	3.6805e-05	0.0147836	AT4G24570.1	| dicarboxylate carrier 2 | Chr4:12686546-12687487 FORWARD LENGTH=313 | 201606
Csa16g002140.1	225.617	-2.29983	0.557119	-4.12808	3.65809e-05	0.0147836	AT3G62570.1	| Tetratricopeptide repeat (TPR)-like superfamily protein | Chr3:23142616-23144563 FORWARD LENGTH=552 | 201606
Csa17g002050.1	533.852	-0.974521	0.235919	-4.13074	3.61592e-05	0.0147836	AT4G00300.1	| receptor-like kinase | Chr4:128690-130126 FORWARD LENGTH=478 | 201606
Csa03g037840.1	25.7952	-3.33953	0.810648	-4.11958	3.79571e-05	0.0151052	AT1G33610.1	| Leucine-rich repeat (LRR) family protein | Chr1:12188910-12190346 FORWARD LENGTH=478 | 201606
Csa13g008330.1	3657.85	-1.60823	0.392966	-4.09255	4.26653e-05	0.016823	AT5G06320.1	| NDR1/HIN1-like 3 | Chr5:1931016-1931711 REVERSE LENGTH=231 | 201606
Csa14g025590.1	996.339	-0.944031	0.231086	-4.08519	4.4041e-05	0.0170526	AT1G20330.1	| sterol methyltransferase 2 | Chr1:7038968-7040053 REVERSE LENGTH=361 | 201606
Csa19g022070.1	411.191	-2.35292	0.57593	-4.08543	4.39961e-05	0.0170526	AT3G16530.1	| Legume lectin family protein | Chr3:5624586-5625416 REVERSE LENGTH=276 | 201606
Csa02g017400.1	656.804	0.861391	0.211263	4.07734	4.5553e-05	0.0173473	AT4G12320.1	| cytochrome P450%2C family 706%2C subfamily A%2C polypeptide 6 | Chr4:7314939-7316647 REVERSE LENGTH=518 | 201606
Csa12g017480.1	86.0633	-1.29955	0.318746	-4.07706	4.56095e-05	0.0173473	AT4G29780.1	| nuclease | Chr4:14579859-14581481 FORWARD LENGTH=540 | 201606
Csa05g002800.1	77.4942	-2.3039	0.565616	-4.07326	4.63587e-05	0.0173985	AT2G46400.1	| WRKY DNA-binding protein 46 | Chr2:19043676-19044754 REVERSE LENGTH=295 | 201606
Csa17g056940.1	425.547	-2.2502	0.552565	-4.07229	4.65536e-05	0.0173985	AT1G33610.1	| Leucine-rich repeat (LRR) family protein | Chr1:12188910-12190346 FORWARD LENGTH=478 | 201606
Csa12g063290.1	2709.95	-2.65776	0.653174	-4.069	4.72156e-05	0.0174938	AT4G13340.1	| Leucine-rich repeat (LRR) family protein | Chr4:7758610-7760892 FORWARD LENGTH=760 | 201606
Csa17g047330.1	39.3706	1.48805	0.367176	4.05268	5.0634e-05	0.0186	AT1G30860.1	| RING/U-box superfamily protein | Chr1:10986696-10989246 REVERSE LENGTH=730 | 201606
Csa07g036890.1	72.3573	-1.8599	0.459338	-4.04909	5.1418e-05	0.0187279	AT1G70090.2	| glucosyl transferase family 8 | Chr1:26400927-26402099 FORWARD LENGTH=390 | 201606
Csa05g030570.1	1035.36	-1.69844	0.419989	-4.04401	5.2544e-05	0.0189772	AT2G30930.1	| hypothetical protein | Chr2:13162458-13163156 FORWARD LENGTH=164 | 201606
Csa14g024630.1	326.665	-1.52858	0.378605	-4.0374	5.40465e-05	0.0193241	AT1G19300.1	| Nucleotide-diphospho-sugar transferases superfamily protein | Chr1:6671451-6672506 REVERSE LENGTH=351 | 201606
Csa09g058690.1	361.752	-0.994036	0.247053	-4.02357	5.73215e-05	0.0200885	AT3G51670.1	| SEC14 cytosolic factor family protein / phosphoglyceride transfer family protein | Chr3:19168912-19170848 FORWARD LENGTH=409 | 201606
Csa13g054900.1	32.565	-3.42149	0.85085	-4.02126	5.7888e-05	0.0200885	AT4G02330.1	| Plant invertase/pectin methylesterase inhibitor superfamily | Chr4:1032479-1034928 FORWARD LENGTH=573 | 201606
Csa15g002540.1	61.3989	1.67295	0.416056	4.02097	5.7958e-05	0.0200885	AT3G02850.1	| STELAR K+ outward rectifier | Chr3:619701-623473 REVERSE LENGTH=828 | 201606
Csa14g025720.1	494.323	-1.2764	0.318402	-4.00876	6.10383e-05	0.0209869	AT1G20510.1	| OPC-8:0 CoA ligase1 | Chr1:7103645-7105856 REVERSE LENGTH=546 | 201606
Csa05g007180.1	183.886	-2.23613	0.558818	-4.00154	6.29314e-05	0.0211323	AT2G43290.1	| Calcium-binding EF-hand family protein | Chr2:17991308-17991955 REVERSE LENGTH=215 | 201606
Csa09g008590.1	290.751	-1.58922	0.39752	-3.99785	6.39197e-05	0.0211323	AT3G25600.1	| Calcium-binding EF-hand family protein | Chr3:9307367-9307852 FORWARD LENGTH=161 | 201606
Csa11g013130.1	64.6243	-8.97072	2.23982	-4.00511	6.19874e-05	0.0211323	AT4G30280.1	| xyloglucan endotransglucosylase/hydrolase 18 | Chr4:14825958-14826998 REVERSE LENGTH=282 | 201606
Csa13g030320.1	90.9851	-1.56604	0.391535	-3.99975	6.341e-05	0.0211323	AT5G24590.2	| TCV-interacting protein | Chr5:8416920-8418723 REVERSE LENGTH=451 | 201606
Csa19g023760.1	57.6612	-4.73906	1.18537	-3.99796	6.38901e-05	0.0211323	AT3G16860.1	| COBRA-like protein 8 precursor | Chr3:5759643-5762104 REVERSE LENGTH=653 | 201606
Csa03g025770.1	32.9185	-3.20708	0.80858	-3.96631	7.29945e-05	0.0232828	AT1G21910.1	| Integrase-type DNA-binding superfamily protein | Chr1:7696655-7697347 FORWARD LENGTH=230 | 201606
Csa03g028800.1	34.7193	-1.90041	0.478578	-3.97096	7.15838e-05	0.0232828	AT1G26730.2	| EXS (ERD1/XPR1/SYG1) family protein | Chr1:9241435-9244325 FORWARD LENGTH=700 | 201606
Csa14g061990.1	113.237	-2.11066	0.532207	-3.96586	7.3133e-05	0.0232828	AT1G52720.1	| hypothetical protein | Chr1:19641007-19641360 FORWARD LENGTH=117 | 201606
Csa15g046990.1	43.1111	-3.39617	0.855702	-3.96887	7.22134e-05	0.0232828	AT3G23730.1	| xyloglucan endotransglucosylase/hydrolase 16 | Chr3:8550222-8551248 FORWARD LENGTH=291 | 201606
Csa17g072980.1	70.7706	2.34183	0.589691	3.97129	7.14856e-05	0.0232828	AT1G47510.1	| inositol polyphosphate 5-phosphatase 11 | Chr1:17435991-17438296 REVERSE LENGTH=334 | 201606
Csa17g019900.1	177.978	-2.66565	0.673949	-3.95527	7.64485e-05	0.0241594	AT1G14480.1	| Ankyrin repeat family protein | Chr1:4956404-4957888 FORWARD LENGTH=441 | 201606
Csa10g028700.1	44.3799	1.42498	0.360861	3.94885	7.85286e-05	0.0244571	AT4G16807.1	| ATP-dependent caseinolytic protease/crotonase family protein | Chr4:9457317-9459358 REVERSE LENGTH=439 | 201606
Csa17g030090.1	78.4237	-2.30467	0.583546	-3.94943	7.83386e-05	0.0244571	AT1G23030.1	| ARM repeat superfamily protein | Chr1:8156745-8158842 FORWARD LENGTH=612 | 201606
Csa02g073020.1	61.6207	-2.28531	0.579834	-3.94131	8.10363e-05	0.0248776	AT5G64310.1	| arabinogalactan protein 1 | Chr5:25722018-25722413 FORWARD LENGTH=131 | 201606
Csa11g090330.1	195.599	1.74176	0.44183	3.94214	8.07564e-05	0.0248776	AT5G56860.1	| GATA type zinc finger transcription factor family protein | Chr5:22989630-22991351 REVERSE LENGTH=398 | 201606
Csa03g023600.1	914.076	-1.75821	0.446961	-3.9337	8.36485e-05	0.0251932	AT1G19770.1	| purine permease 14 | Chr1:6832426-6833702 FORWARD LENGTH=393 | 201606
Csa06g009400.1	66.3003	-3.1066	0.790177	-3.93152	8.44093e-05	0.0251932	AT3G28210.2	| zinc finger (AN1-like) family protein | Chr3:10520585-10521223 FORWARD LENGTH=186 | 201606
Csa09g059630.1	720.255	-1.84985	0.469973	-3.93608	8.28223e-05	0.0251932	AT3G52500.1	| Eukaryotic aspartyl protease family protein | Chr3:19465644-19467053 REVERSE LENGTH=469 | 201606
Csa10g047670.1	702.84	-1.22121	0.310578	-3.93205	8.42243e-05	0.0251932	AT5G40010.1	| AAA-ATPase 1 | Chr5:16020218-16021762 REVERSE LENGTH=514 | 201606
Csa12g042190.1	124.033	1.77189	0.451937	3.92067	8.83037e-05	0.0261738	AT4G19450.1	| Major facilitator superfamily protein | Chr4:10606538-10609218 FORWARD LENGTH=572 | 201606
Csa01g019540.1	20.79	-4.14749	1.05866	-3.91767	8.94105e-05	0.0262339	AT3G16860.1	| COBRA-like protein 8 precursor | Chr3:5759643-5762104 REVERSE LENGTH=653 | 201606
Csa09g051510.1	62.6914	-1.82004	0.464674	-3.91681	8.97273e-05	0.0262339	AT3G49120.1	| peroxidase CB | Chr3:18207819-18210041 FORWARD LENGTH=353 | 201606
Csa09g048830.1	623.227	0.751781	0.19203	3.91491	9.04385e-05	0.0262632	AT3G48200.1	| transmembrane protein | Chr3:17832949-17837371 REVERSE LENGTH=1088 | 201606
Csa07g060610.1	31.8619	-2.7822	0.711114	-3.91245	9.13638e-05	0.0263539	AT2G27080.2	| Late embryogenesis abundant (LEA) hydroxyproline-rich glycoprotein family | Chr2:11566383-11567165 FORWARD LENGTH=260 | 201606
Csa17g012560.1	1884.22	-0.903527	0.231507	-3.90281	9.50842e-05	0.0272442	AT1G09070.1	| soybean gene regulated by cold-2 | Chr1:2927767-2928741 FORWARD LENGTH=324 | 201606
Csa08g058160.1	4381.73	-1.65341	0.424041	-3.89919	9.65165e-05	0.0274714	AT5G06320.1	| NDR1/HIN1-like 3 | Chr5:1931016-1931711 REVERSE LENGTH=231 | 201606
Csa03g006970.1	170.023	0.893315	0.229748	3.88823	0.000100976	0.028179	AT1G05590.3	| beta-hexosaminidase 2 | Chr1:1669871-1671686 FORWARD LENGTH=580 | 201606
Csa06g037070.1	35.2105	-3.2549	0.836769	-3.88985	0.000100308	0.028179	AT2G34600.1	| jasmonate-zim-domain protein 7 | Chr2:14573172-14573718 FORWARD LENGTH=148 | 201606
Csa11g001840.1	39.4097	1.32945	0.342052	3.88668	0.000101625	0.028179	AT4G38960.6	| B-box type zinc finger family protein | Chr4:18161576-18163045 FORWARD LENGTH=183 | 201606
Csa20088s010.1	52.4112	-1.72096	0.442589	-3.8884	0.000100906	0.028179	AT3G25600.1	| Calcium-binding EF-hand family protein | Chr3:9307367-9307852 FORWARD LENGTH=161 | 201606
Csa10g014700.1	58.7894	-2.81416	0.724976	-3.88172	0.000103719	0.0285754	AT4G28040.5	| nodulin MtN21 /EamA-like transporter family protein | Chr4:13940881-13942201 FORWARD LENGTH=359 | 201606
Csa14g049170.1	198.486	-1.94957	0.502657	-3.87854	0.000105087	0.0285857	AT1G44130.1	| Eukaryotic aspartyl protease family protein | Chr1:16787508-16789318 REVERSE LENGTH=405 | 201606
Csa19g035430.1	63.0937	-4.00303	1.03171	-3.87999	0.000104463	0.0285857	AT3G23730.1	| xyloglucan endotransglucosylase/hydrolase 16 | Chr3:8550222-8551248 FORWARD LENGTH=291 | 201606
Csa17g092800.1	164.536	-1.89882	0.489993	-3.87521	0.000106534	0.0287971	AT1G52720.1	| hypothetical protein | Chr1:19641007-19641360 FORWARD LENGTH=117 | 201606
Csa02g071070.1	89.907	-1.15551	0.299155	-3.86258	0.000112198	0.030051	AT5G62865.1	| hypothetical protein | Chr5:25234064-25234567 FORWARD LENGTH=167 | 201606
Csa12g002840.1	55.2863	-1.0089	0.261356	-3.86025	0.000113271	0.030051	AT4G39900.1	| adenine deaminase | Chr4:18508569-18510289 REVERSE LENGTH=245 | 201606
Csa19g058360.1	208.328	-1.81985	0.47135	-3.86092	0.000112961	0.030051	AT2G18690.1	| transmembrane protein | Chr2:8097650-8098618 FORWARD LENGTH=322 | 201606
Csa02g063000.1	142.346	1.01115	0.263063	3.84375	0.000121168	0.0314446	AT5G58380.1	| SOS3-interacting protein 1 | Chr5:23597092-23598531 REVERSE LENGTH=479 | 201606
Csa04g043270.1	114.576	-2.19437	0.571497	-3.83968	0.000123197	0.0314446	AT3G56880.1	| VQ motif-containing protein | Chr3:21060044-21060781 FORWARD LENGTH=245 | 201606
Csa10g006860.1	401.528	0.819384	0.213244	3.84248	0.000121799	0.0314446	AT4G35270.4	| Plant regulator RWP-RK family protein | Chr4:16777657-16780824 REVERSE LENGTH=963 | 201606
Csa11g016280.1	155.135	-1.73464	0.451748	-3.83983	0.000123118	0.0314446	AT4G27730.1	| oligopeptide transporter 1 | Chr4:13834024-13836468 REVERSE LENGTH=736 | 201606
Csa15g002000.1	837.308	1.82106	0.473635	3.84486	0.00012062	0.0314446	AT3G02380.1	| CONSTANS-like 2 | Chr3:487438-488624 REVERSE LENGTH=347 | 201606
Csa15g026830.1	107.756	-1.71654	0.447156	-3.83878	0.000123645	0.0314446	AT3G19130.1	| RNA-binding protein 47B | Chr3:6611398-6613823 REVERSE LENGTH=435 | 201606
Csa16g028320.1	56.8845	-1.22972	0.320009	-3.84278	0.000121646	0.0314446	AT1G68300.1	| Adenine nucleotide alpha hydrolases-like superfamily protein | Chr1:25598518-25599261 REVERSE LENGTH=160 | 201606
Csa15g071160.1	518.636	3.18934	0.831203	3.83702	0.000124537	0.031485	AT2G15020.1	| hypothetical protein | Chr2:6491706-6493286 REVERSE LENGTH=526 | 201606
Csa09g059580.1	325.774	-0.763802	0.199275	-3.8329	0.00012664	0.0315537	AT3G52470.1	| Late embryogenesis abundant (LEA) hydroxyproline-rich glycoprotein family | Chr3:19450750-19451376 FORWARD LENGTH=208 | 201606
Csa15g074290.1	1063.67	-1.51524	0.395544	-3.83077	0.000127745	0.0315537	AT2G17230.1	| EXORDIUM like 5 | Chr2:7494892-7495983 REVERSE LENGTH=363 | 201606
Csa16g017670.1	386.318	-0.95457	0.249155	-3.83123	0.000127506	0.0315537	AT1G59710.1	| actin cross-linking protein (DUF569) | Chr1:21938623-21939673 FORWARD LENGTH=300 | 201606
Csa17g011150.1	1473.35	-0.773995	0.201936	-3.83288	0.000126653	0.0315537	AT1G07720.2	| 3-ketoacyl-CoA synthase 3 | Chr1:2390970-2392535 REVERSE LENGTH=521 | 201606
Csa06g023740.1	620.981	-1.43091	0.373798	-3.82802	0.000129178	0.0317253	AT3G49720.3	| transmembrane protein | Chr3:18440192-18441655 REVERSE LENGTH=261 | 201606
Csa06g026840.1	1121.93	-1.67398	0.43762	-3.8252	0.000130664	0.0319081	AT3G52500.1	| Eukaryotic aspartyl protease family protein | Chr3:19465644-19467053 REVERSE LENGTH=469 | 201606
Csa08g047390.1	143.664	0.757838	0.198734	3.81332	0.000137111	0.0332932	AT4G04350.1	| tRNA synthetase class I (I%2C L%2C M and V) family protein | Chr4:2128129-2133030 FORWARD LENGTH=973 | 201606
Csa13g018690.1	151.962	-1.4919	0.391607	-3.80969	0.00013914	0.033596	AT5G15870.1	| glycosyl hydrolase family 81 protein | Chr5:5182641-5184878 REVERSE LENGTH=745 | 201606
Csa07g046380.1	44.7517	-1.58535	0.416375	-3.80751	0.000140372	0.0336582	AT1G74950.1	| TIFY domain/Divergent CCT motif family protein | Chr1:28148919-28150258 REVERSE LENGTH=249 | 201606
Csa09g008840.1	46.1431	-5.97893	1.57073	-3.80647	0.000140964	0.0336582	AT3G25770.1	| allene oxide cyclase 2 | Chr3:9406975-9407839 FORWARD LENGTH=253 | 201606
Csa07g002120.1	301.597	-1.80807	0.47638	-3.79543	0.000147388	0.0349976	AT3G62570.1	| Tetratricopeptide repeat (TPR)-like superfamily protein | Chr3:23142616-23144563 FORWARD LENGTH=552 | 201606
Csa09g070780.1	25.085	-1.6793	0.442849	-3.79204	0.000149416	0.0352842	AT3G58180.1	| ARM repeat superfamily protein | Chr3:21544189-21545981 FORWARD LENGTH=314 | 201606
Csa04g062330.1	264.523	-1.76268	0.465134	-3.78961	0.000150881	0.0354356	AT2G44500.1	| O-fucosyltransferase family protein | Chr2:18374447-18376435 FORWARD LENGTH=573 | 201606
Csa04g046860.1	24.1557	-2.55066	0.674222	-3.78312	0.000154874	0.035502	AT2G34600.1	| jasmonate-zim-domain protein 7 | Chr2:14573172-14573718 FORWARD LENGTH=148 | 201606
Csa05g086260.1	4998.92	1.617	0.427348	3.78381	0.000154445	0.035502	AT1G69530.2	| expansin A1 | Chr1:26142034-26143051 FORWARD LENGTH=250 | 201606
Csa11g041780.1	3457.09	-2.5082	0.662944	-3.78343	0.000154684	0.035502	AT4G13340.1	| Leucine-rich repeat (LRR) family protein | Chr4:7758610-7760892 FORWARD LENGTH=760 | 201606
Csa11g101350.1	27.1463	-1.98249	0.523819	-3.78469	0.0001539	0.035502	AT5G64230.1	| 1%2C8-cineole synthase | Chr5:25692572-25693909 FORWARD LENGTH=379 | 201606
Csa19g052180.1	14.9003	-2.41971	0.640028	-3.78064	0.000156426	0.035502	AT2G16600.1	| rotamase CYP 3 | Chr2:7200862-7201383 FORWARD LENGTH=173 | 201606
Csa20g006550.1	125.992	2.29095	0.605782	3.78181	0.000155691	0.035502	AT5G05280.1	| RING/U-box superfamily protein | Chr5:1565509-1566039 REVERSE LENGTH=176 | 201606
Csa06g040750.1	238.822	-1.0239	0.272683	-3.7549	0.000173413	0.0390217	AT2G38000.1	| chaperone protein dnaJ-like protein | Chr2:15903315-15905276 REVERSE LENGTH=419 | 201606
Csa01g017890.1	367.686	0.565081	0.151116	3.73939	0.000184464	0.0399987	AT3G15354.1	| SPA1-related 3 | Chr3:5169327-5172480 REVERSE LENGTH=837 | 201606
Csa03g001660.1	533.475	-1.32497	0.354264	-3.74006	0.000183975	0.0399987	AT4G00300.1	| receptor-like kinase | Chr4:128690-130126 FORWARD LENGTH=478 | 201606
Csa03g038730.1	69.0767	-8.15642	2.18052	-3.74058	0.000183593	0.0399987	AT1G35140.1	| Phosphate-responsive 1 family protein | Chr1:12852089-12853018 FORWARD LENGTH=309 | 201606
Csa05g089880.1	378.044	-2.04127	0.545136	-3.74451	0.000180749	0.0399987	AT3G59350.3	| Protein kinase superfamily protein | Chr3:21932930-21934883 FORWARD LENGTH=408 | 201606
Csa11g020540.1	2548.61	-1.22918	0.328631	-3.74029	0.000183806	0.0399987	AT4G24220.1	| NAD(P)-binding Rossmann-fold superfamily protein | Chr4:12565219-12566474 FORWARD LENGTH=388 | 201606
Csa14g010520.1	1320.62	-0.960494	0.256523	-3.74427	0.000180917	0.0399987	AT1G09070.1	| soybean gene regulated by cold-2 | Chr1:2927767-2928741 FORWARD LENGTH=324 | 201606
Csa16g032270.1	300.568	-1.45809	0.390031	-3.73839	0.000185201	0.0399987	AT1G70690.1	| Receptor-like protein kinase-related family protein | Chr1:26652099-26653381 FORWARD LENGTH=299 | 201606
Csa17g093020.1	37.1871	-2.79817	0.747466	-3.74354	0.000181447	0.0399987	AT1G52830.1	| indole-3-acetic acid 6 | Chr1:19672670-19673559 REVERSE LENGTH=189 | 201606
Csa05g005470.1	1357.57	-1.13986	0.305268	-3.73395	0.0001885	0.0401067	AT2G44790.1	| uclacyanin 2 | Chr2:18462182-18463232 REVERSE LENGTH=202 | 201606
Csa11g104760.1	318.834	-1.82002	0.487363	-3.73442	0.000188146	0.0401067	AT5G66210.2	| calcium-dependent protein kinase 28 | Chr5:26456681-26459434 REVERSE LENGTH=523 | 201606
Csa17g018800.1	243.234	-1.82163	0.487638	-3.73561	0.000187258	0.0401067	AT1G13470.1	| hypothetical protein (DUF1262) | Chr1:4620322-4621542 REVERSE LENGTH=379 | 201606
Csa19g040030.1	67.6093	1.01135	0.271036	3.73141	0.00019041	0.0403134	AT2G04790.10	| PTB domain engulfment adapter | Chr2:1679471-1680327 FORWARD LENGTH=183 | 201606
Csa04g065960.1	564.195	1.53708	0.41242	3.72698	0.000193788	0.0406283	AT2G46830.1	| circadian clock associated 1 | Chr2:19246005-19248717 FORWARD LENGTH=608 | 201606
Csa16g023600.1	1070.98	-1.65195	0.44313	-3.72791	0.000193077	0.0406283	AT1G66180.1	| Eukaryotic aspartyl protease family protein | Chr1:24647221-24648513 FORWARD LENGTH=430 | 201606
Csa05g021730.1	93.1651	-0.925448	0.248493	-3.72423	0.000195909	0.0408736	AT2G33630.1	| NAD(P)-binding Rossmann-fold superfamily protein | Chr2:14236951-14238734 REVERSE LENGTH=480 | 201606
Csa02g001330.1	304.849	-1.23868	0.333154	-3.71804	0.000200776	0.0414863	AT4G00295.1	| fringe-like protein | Chr4:126509-128060 FORWARD LENGTH=467 | 201606
Csa05g008990.1	140.147	-1.34096	0.360975	-3.71484	0.000203332	0.0417986	AT2G42580.1	| tetratricopetide-repeat thioredoxin-like 3 | Chr2:17728855-17731461 FORWARD LENGTH=691 | 201606
Csa12g026310.1	61.1018	-4.70095	1.26583	-3.71372	0.000204233	0.0417986	AT4G25810.1	| xyloglucan endotransglycosylase 6 | Chr4:13128694-13129715 FORWARD LENGTH=286 | 201606
Csa07g036260.1	1954.16	2.02836	0.546918	3.70871	0.000208314	0.0424058	AT1G69530.2	| expansin A1 | Chr1:26142034-26143051 FORWARD LENGTH=250 | 201606
Csa08g060900.1	95.2695	0.837776	0.225957	3.70767	0.000209173	0.0424058	AT5G03620.1	| Subtilisin-like serine endopeptidase family protein | Chr5:918738-921874 FORWARD LENGTH=766 | 201606
Csa09g064590.1	497.55	-1.96823	0.531758	-3.70137	0.000214439	0.0432693	AT3G54810.2	| Plant-specific GATA-type zinc finger transcription factor family protein | Chr3:20296957-20298236 FORWARD LENGTH=322 | 201606
Csa05g013290.1	54.3201	1.07063	0.289942	3.69255	0.000222014	0.0437368	AT2G39740.3	| Nucleotidyltransferase family protein | Chr2:16576250-16578704 FORWARD LENGTH=511 | 201606
Csa08g002720.1	441.448	0.930448	0.251974	3.69264	0.000221936	0.0437368	AT5G11570.1	| Major facilitator superfamily protein | Chr5:3715943-3718276 REVERSE LENGTH=481 | 201606
Csa09g079530.1	349.467	-0.893481	0.241991	-3.6922	0.000222318	0.0437368	AT1G74950.1	| TIFY domain/Divergent CCT motif family protein | Chr1:28148919-28150258 REVERSE LENGTH=249 | 201606
Csa11g066860.1	947.662	0.44465	0.120488	3.69043	0.000223879	0.0437368	AT5G45430.1	| Protein kinase superfamily protein | Chr5:18409200-18411711 FORWARD LENGTH=499 | 201606
Csa12g004120.1	280.607	-1.44312	0.39046	-3.69594	0.000219073	0.0437368	AT4G37260.1	| myb domain protein 73 | Chr4:17540602-17541564 FORWARD LENGTH=320 | 201606
Csa17g013630.1	279.365	-1.54331	0.417633	-3.69536	0.000219573	0.0437368	AT1G10020.1	| formin-like protein (DUF1005) | Chr1:3269939-3271732 REVERSE LENGTH=461 | 201606
Csa20g018550.1	137.837	-0.758057	0.205402	-3.69059	0.000223731	0.0437368	AT5G13190.1	| GSH-induced LITAF domain protein | Chr5:4204987-4206205 REVERSE LENGTH=134 | 201606
Csa03g020850.1	64.9849	1.42635	0.386818	3.6874	0.000226553	0.044059	AT1G17100.1	| SOUL heme-binding family protein | Chr1:5844766-5845539 FORWARD LENGTH=232 | 201606
Csa10g007990.1	89.6296	1.64884	0.447887	3.68136	0.00023199	0.044512	AT4G34220.1	| Leucine-rich repeat protein kinase family protein | Chr4:16381653-16384054 REVERSE LENGTH=757 | 201606
Csa10g020700.1	45.6662	-1.55148	0.42141	-3.68163	0.000231744	0.044512	AT4G22530.2	| S-adenosyl-L-methionine-dependent methyltransferases superfamily protein | Chr4:11859247-11860129 REVERSE LENGTH=261 | 201606
Csa10g024750.1	100.411	1.64087	0.445616	3.68225	0.000231188	0.044512	AT4G19450.1	| Major facilitator superfamily protein | Chr4:10606538-10609218 FORWARD LENGTH=572 | 201606
Csa01g012820.1	438.353	-1.647	0.447559	-3.67996	0.000233272	0.044559	AT3G11700.1	| FASCICLIN-like arabinogalactan protein 18 precursor | Chr3:3698992-3700971 FORWARD LENGTH=462 | 201606
Csa16g035210.1	49.4616	-1.72467	0.46967	-3.67208	0.000240583	0.0457064	AT1G72520.1	| PLAT/LH2 domain-containing lipoxygenase family protein | Chr1:27308611-27312589 FORWARD LENGTH=926 | 201606
Csa16g035460.1	54.9048	-2.40613	0.655406	-3.67121	0.000241405	0.0457064	AT1G72790.1	| hydroxyproline-rich glycoprotein family protein | Chr1:27394848-27396533 FORWARD LENGTH=561 | 201606
Csa07g017260.1	515.241	-0.846015	0.230531	-3.66985	0.000242691	0.0457484	AT1G59710.1	| actin cross-linking protein (DUF569) | Chr1:21938623-21939673 FORWARD LENGTH=300 | 201606
Csa04g009870.1	239.542	-4.74218	1.29422	-3.66413	0.000248182	0.0461295	AT3G25770.1	| allene oxide cyclase 2 | Chr3:9406975-9407839 FORWARD LENGTH=253 | 201606
Csa09g069190.1	862.586	-1.08804	0.297262	-3.66021	0.000252004	0.0461295	AT2G27030.3	| calmodulin 5 | Chr2:11532069-11534176 FORWARD LENGTH=181 | 201606
Csa11g003420.1	15.8159	2.17653	0.594681	3.65999	0.000252226	0.0461295	AT4G38060.4	| hypothetical protein | Chr4:17873709-17874379 REVERSE LENGTH=136 | 201606
Csa14g018200.1	30.5929	1.53181	0.418504	3.6602	0.000252016	0.0461295	AT1G15050.2	| indole-3-acetic acid inducible 34 | Chr1:5182256-5182998 REVERSE LENGTH=153 | 201606
Csa15g006800.1	61.747	-1.78656	0.48798	-3.66113	0.000251108	0.0461295	AT3G05490.1	| ralf-like 22 | Chr3:1591381-1591740 FORWARD LENGTH=119 | 201606
Csa16g006700.1	187.377	-1.4522	0.396083	-3.6664	0.000245987	0.0461295	AT3G59350.3	| Protein kinase superfamily protein | Chr3:21932930-21934883 FORWARD LENGTH=408 | 201606
Csa19g022060.1	638.489	0.707763	0.193268	3.66207	0.000250182	0.0461295	AT3G15354.2	| SPA1-related 3 | Chr3:5170175-5172480 REVERSE LENGTH=662 | 201606
Csa14g022200.1	122.139	-1.32082	0.361119	-3.65757	0.000254614	0.0463688	AT1G17860.1	| Kunitz family trypsin and protease inhibitor protein | Chr1:6149343-6149933 FORWARD LENGTH=196 | 201606
Csa06g049520.1	72.3334	-2.32921	0.638034	-3.65061	0.000261618	0.0472441	AT2G43290.1	| Calcium-binding EF-hand family protein | Chr2:17991308-17991955 REVERSE LENGTH=215 | 201606
Csa13g003000.1	81.9231	-1.39332	0.381562	-3.65162	0.000260593	0.0472441	AT5G03120.1	| transmembrane protein | Chr5:734062-734683 FORWARD LENGTH=76 | 201606
Csa02g070780.1	1571.81	1.00694	0.276266	3.64481	0.000267586	0.0479627	AT5G62790.1	| 1-deoxy-D-xylulose 5-phosphate reductoisomerase | Chr5:25214358-25217292 REVERSE LENGTH=477 | 201606
Csa20g032160.1	3145.37	-1.63733	0.44925	-3.64458	0.000267829	0.0479627	AT5G20230.1	| blue-copper-binding protein | Chr5:6826626-6827408 FORWARD LENGTH=196 | 201606
Csa01g032730.1	255.801	0.687392	0.188833	3.6402	0.000272424	0.048509	AT2G17150.6	| Plant regulator RWP-RK family protein | Chr2:7467049-7470533 REVERSE LENGTH=909 | 201606
Csa13g057130.1	181.043	-1.13169	0.310944	-3.63953	0.000273137	0.048509	AT4G00300.1	| receptor-like kinase | Chr4:128690-130126 FORWARD LENGTH=478 | 201606
Csa14g009050.1	99.5552	-1.71028	0.470201	-3.63733	0.00027548	0.048524	AT2G27260.1	| Late embryogenesis abundant (LEA) hydroxyproline-rich glycoprotein family | Chr2:11669769-11670500 FORWARD LENGTH=243 | 201606
Csa15g063160.1	63.7161	1.07798	0.296301	3.63811	0.000274643	0.048524	AT2G13360.3	| alanine:glyoxylate aminotransferase | Chr2:5539417-5540902 REVERSE LENGTH=401 | 201606
Csa11g064620.1	178.146	-1.07134	0.295069	-3.63081	0.000282538	0.0495641	AT5G47180.2	| Plant VAMP (vesicle-associated membrane protein) family protein | Chr5:19161384-19163265 REVERSE LENGTH=220 | 201606
Csa06g048720.1	92.0053	-1.91935	0.529274	-3.62638	0.000287424	0.0502163	AT2G42580.1	| tetratricopetide-repeat thioredoxin-like 3 | Chr2:17728855-17731461 FORWARD LENGTH=691 | 201606
Csa18g028860.1	324.699	-1.09907	0.303229	-3.62454	0.000289475	0.0503698	AT5G56170.1	| LORELEI-LIKE-GPI-ANCHORED PROTEIN 1 | Chr5:22736072-22737108 FORWARD LENGTH=168 | 201606
Csa02g075090.1	175.165	0.5671	0.156598	3.62137	0.000293049	0.0505683	AT5G67570.1	| Tetratricopeptide repeat (TPR)-like superfamily protein | Chr5:26952352-26955480 FORWARD LENGTH=798 | 201606
Csa03g018590.1	16.2501	-2.9322	0.810373	-3.61834	0.000296499	0.0505683	AT1G14780.1	| MAC/Perforin domain-containing protein | Chr1:5091020-5093873 FORWARD LENGTH=627 | 201606
Csa05g034270.1	5114.72	0.504523	0.139302	3.62179	0.000292574	0.0505683	AT2G29670.2	| Tetratricopeptide repeat (TPR)-like superfamily protein | Chr2:12682309-12684745 REVERSE LENGTH=536 | 201606
Csa11g101420.1	20.5667	-2.42782	0.670828	-3.61913	0.00029559	0.0505683	AT5G64310.1	| arabinogalactan protein 1 | Chr5:25722018-25722413 FORWARD LENGTH=131 | 201606
Csa12g042790.1	45.3407	-1.37317	0.379489	-3.61848	0.000296341	0.0505683	AT4G18950.1	| Integrin-linked protein kinase family | Chr4:10375685-10378129 FORWARD LENGTH=459 | 201606
Csa09g016150.1	264.546	-2.1486	0.594265	-3.61556	0.000299701	0.050712	AT3G27960.3	| Tetratricopeptide repeat (TPR)-like superfamily protein | Chr3:10380513-10382593 REVERSE LENGTH=663 | 201606
Csa16g006140.1	74.0652	0.922966	0.255262	3.61576	0.000299472	0.050712	AT3G59800.1	| stress response protein | Chr3:22094597-22096174 REVERSE LENGTH=186 | 201606
Csa03g014900.1	3663.04	-1.18924	0.329137	-3.61322	0.00030242	0.0509714	AT1G11260.1	| sugar transporter 1 | Chr1:3777460-3780133 FORWARD LENGTH=522 | 201606
Csa04g016140.1	232.037	-2.25801	0.625136	-3.61202	0.000303816	0.0509928	AT3G27960.3	| Tetratricopeptide repeat (TPR)-like superfamily protein | Chr3:10380513-10382593 REVERSE LENGTH=663 | 201606
Csa04g047220.1	44.3655	-2.2769	0.63053	-3.61108	0.00030492	0.0509928	AT2G34930.1	| disease resistance family protein / LRR family protein | Chr2:14737169-14739886 REVERSE LENGTH=905 | 201606
Csa04g015630.1	25.907	2.31102	0.64072	3.60691	0.000309861	0.0513293	AT3G27540.1	| beta-1%2C4-N-acetylglucosaminyltransferase family protein | Chr3:10205489-10206888 FORWARD LENGTH=390 | 201606
Csa05g075020.1	910.258	-2.57775	0.714777	-3.60637	0.000310515	0.0513293	AT1G66180.1	| Eukaryotic aspartyl protease family protein | Chr1:24647221-24648513 FORWARD LENGTH=430 | 201606
Csa14g066150.1	92.2611	0.853347	0.236516	3.60799	0.000308579	0.0513293	AT1G55320.1	| acyl-activating enzyme 18 | Chr1:20633371-20636659 FORWARD LENGTH=727 | 201606
Csa02g035170.1	24.8945	3.95723	1.09828	3.60311	0.000314428	0.051777	AT5G49100.1	| vitellogenin-like protein | Chr5:19897700-19898890 REVERSE LENGTH=396 | 201606
Csa00645s060.1	98.5005	0.887394	0.246605	3.59844	0.000320126	0.0520868	AT3G03800.2	| syntaxin of plants 131 | Chr3:969314-971460 FORWARD LENGTH=306 | 201606
Csa03g010520.1	14.3883	2.53972	0.705948	3.59761	0.000321157	0.0520868	AT1G07130.1	| Nucleic acid-binding%2C OB-fold-like protein | Chr1:2187928-2188410 FORWARD LENGTH=160 | 201606
Csa14g036010.1	32.5219	-2.86735	0.796717	-3.59896	0.000319495	0.0520868	AT1G28370.2	| ERF domain protein 11 | Chr1:9956351-9956965 REVERSE LENGTH=204 | 201606
Csa14g061850.1	52.5648	1.1992	0.333132	3.59977	0.000318494	0.0520868	AT1G52580.1	| RHOMBOID-like protein 5 | Chr1:19587637-19588958 FORWARD LENGTH=309 | 201606
Csa15g001940.1	549.722	0.801519	0.22291	3.59571	0.000323502	0.0521621	AT1G65483.2	| hypothetical protein | Chr1:24343144-24343441 FORWARD LENGTH=76 | 201606
Csa19g024500.1	1671.92	-1.33294	0.370748	-3.59528	0.000324049	0.0521621	AT3G17390.1	| S-adenosylmethionine synthetase family protein | Chr3:5952484-5953665 REVERSE LENGTH=393 | 201606
Csa04g056100.1	22.2703	-2.90014	0.80789	-3.58977	0.000330967	0.0528797	AT2G41640.1	| Glycosyltransferase family 61 protein | Chr2:17360654-17362391 FORWARD LENGTH=500 | 201606
Csa16g038300.1	186.63	-0.870067	0.242374	-3.58978	0.000330962	0.0528797	AT1G74380.1	| xyloglucan xylosyltransferase 5 | Chr1:27959848-27961221 FORWARD LENGTH=457 | 201606
Csa10g040070.1	131.099	0.735905	0.205161	3.58696	0.000334551	0.0532543	AT5G35840.1	| phytochrome C | Chr5:14008049-14011619 FORWARD LENGTH=1111 | 201606
Csa19g025020.1	129.064	-1.06206	0.296439	-3.58272	0.00034003	0.0539267	AT3G17860.1	| jasmonate-zim-domain protein 3 | Chr3:6119968-6122691 FORWARD LENGTH=352 | 201606
Csa16g028630.1	417.45	0.628799	0.175632	3.58021	0.00034332	0.0542484	AT1G68600.1	| aluminum activated malate transporter family protein | Chr1:25759947-25762778 FORWARD LENGTH=537 | 201606
Csa02g026740.1	6914.52	0.910735	0.254841	3.57374	0.000351923	0.0548018	AT4G10120.3	| Sucrose-phosphate synthase family protein | Chr4:6315033-6319785 FORWARD LENGTH=1050 | 201606
Csa02g053430.1	4269.25	-1.81672	0.508275	-3.57428	0.000351188	0.0548018	AT5G42050.1	| DCD (Development and Cell Death) domain protein | Chr5:16815630-16816932 FORWARD LENGTH=349 | 201606
Csa11g045100.1	565.203	-1.8566	0.51932	-3.57506	0.000350147	0.0548018	AT5G35735.1	| Auxin-responsive family protein | Chr5:13900913-13902934 REVERSE LENGTH=404 | 201606
Csa18g021350.1	18.0247	-2.25833	0.631445	-3.57645	0.000348292	0.0548018	AT5G50670.2	| Squamosa promoter-binding protein-like (SBP domain) transcription factor family protein | Chr5:20615897-20617133 REVERSE LENGTH=359 | 201606
Csa04g031280.1	572.133	0.810166	0.226796	3.57222	0.00035397	0.0549216	AT3G48200.1	| transmembrane protein | Chr3:17832949-17837371 REVERSE LENGTH=1088 | 201606
Csa04g037410.1	64.2897	-1.37088	0.384052	-3.56951	0.000357651	0.0552931	AT3G51660.1	| Tautomerase/MIF superfamily protein | Chr3:19164229-19165076 REVERSE LENGTH=112 | 201606
Csa01g020120.1	1318.87	-1.32208	0.371395	-3.55976	0.000371198	0.0570286	AT3G17390.1	| S-adenosylmethionine synthetase family protein | Chr3:5952484-5953665 REVERSE LENGTH=393 | 201606
Csa09g051950.1	256.881	0.717252	0.201502	3.55952	0.00037153	0.0570286	AT5G23130.1	| Peptidoglycan-binding LysM domain-containing protein | Chr5:7781475-7783333 FORWARD LENGTH=397 | 201606
Csa01g008740.1	341.971	-0.72617	0.20409	-3.55809	0.000373556	0.0571355	AT3G07680.1	| emp24/gp25L/p24 family/GOLD family protein | Chr3:2455627-2456652 FORWARD LENGTH=208 | 201606
Csa06g052870.1	121.519	0.832726	0.234104	3.55707	0.000375013	0.0571549	AT2G46380.1	| extra-large G-like protein%2C putative (DUF3133) | Chr2:19039377-19042171 FORWARD LENGTH=768 | 201606
Csa14g038870.1	2263.92	-1.0166	0.286162	-3.55253	0.000381544	0.0579448	AT1G31130.1	| polyadenylate-binding protein 1-B-binding protein | Chr1:11114963-11115928 REVERSE LENGTH=321 | 201606
Csa10g001200.1	92.2298	-3.71735	1.04688	-3.55087	0.000383959	0.0581062	AT4G38400.1	| expansin-like A2 | Chr4:17978675-17979665 REVERSE LENGTH=265 | 201606
Csa16g045030.1	40.1318	-2.00747	0.565497	-3.54993	0.000385337	0.0581102	AT2G23290.1	| myb domain protein 70 | Chr2:9904895-9905824 REVERSE LENGTH=309 | 201606
Csa00799s020.1	241.31	-1.54669	0.435925	-3.54807	0.000388065	0.0581335	AT2G48030.1	| DNAse I-like superfamily protein | Chr2:19647834-19649988 REVERSE LENGTH=438 | 201606
Csa09g079020.1	137.753	-1.01568	0.286269	-3.54798	0.000388197	0.0581335	AT1G74450.1	| BPS1-like protein (DUF793) | Chr1:27982737-27983930 FORWARD LENGTH=397 | 201606
Csa01g008940.1	119.947	0.932072	0.262893	3.54545	0.000391947	0.0582589	AT3G07870.1	| F-box and associated interaction domains-containing protein | Chr3:2510871-2512124 FORWARD LENGTH=417 | 201606
Csa04g036330.1	186.315	0.668905	0.188804	3.54286	0.000395812	0.0582589	AT3G50700.1	| indeterminate(ID)-domain 2 | Chr3:18840945-18842829 FORWARD LENGTH=452 | 201606
Csa07g033630.1	44.2772	-1.24126	0.350006	-3.54639	0.00039055	0.0582589	AT1G68070.1	| Zinc finger%2C C3HC4 type (RING finger) family protein | Chr1:25515412-25516767 REVERSE LENGTH=343 | 201606
Csa17g092090.1	202.672	-1.23996	0.349972	-3.54302	0.000395574	0.0582589	AT1G52140.1	| Avr9/Cf-9 rapidly elicited protein | Chr1:19407559-19408185 REVERSE LENGTH=208 | 201606
Csa20g011710.1	102.77	0.991343	0.279806	3.54297	0.000395653	0.0582589	AT5G25770.2	| alpha/beta-Hydrolases superfamily protein | Chr5:8969308-8971806 REVERSE LENGTH=418 | 201606
Csa01g020200.1	243.353	1.11562	0.315341	3.53782	0.000403447	0.0589787	AT3G17510.1	| CBL-interacting protein kinase 1 | Chr3:5989309-5992627 REVERSE LENGTH=444 | 201606
Csa04g042830.1	1905.28	-1.58336	0.4475	-3.53824	0.000402799	0.0589787	AT3G56400.1	| WRKY DNA-binding protein 70 | Chr3:20909082-20910409 REVERSE LENGTH=294 | 201606
Csa09g050330.1	288.561	1.04567	0.295894	3.53394	0.000409407	0.0595171	AT3G48310.1	| cytochrome P450%2C family 71%2C subfamily A%2C polypeptide 22 | Chr3:17888192-17889749 FORWARD LENGTH=490 | 201606
Csa16g041830.1	54.6714	-3.48778	0.987026	-3.53363	0.000409899	0.0595171	AT1G21910.1	| Integrase-type DNA-binding superfamily protein | Chr1:7696655-7697347 FORWARD LENGTH=230 | 201606
Csa06g033910.1	550.84	-1.64041	0.465108	-3.52694	0.000420388	0.0608345	AT1G65870.1	| Disease resistance-responsive (dirigent-like protein) family protein | Chr1:24503624-24504193 FORWARD LENGTH=189 | 201606
Csa04g040610.1	1252.34	0.849537	0.241058	3.5242	0.000424769	0.0612622	AT3G54500.7	| agglutinin-like protein | Chr3:20175792-20178737 REVERSE LENGTH=649 | 201606
Csa11g023710.1	98.4037	-1.10577	0.313988	-3.52169	0.000428807	0.0616378	AT4G22530.2	| S-adenosyl-L-methionine-dependent methyltransferases superfamily protein | Chr4:11859247-11860129 REVERSE LENGTH=261 | 201606
Csa16g014640.1	610.145	-1.53271	0.435372	-3.52045	0.000430811	0.0617195	AT2G30250.1	| WRKY DNA-binding protein 25 | Chr2:12903553-12905089 REVERSE LENGTH=393 | 201606
Csa07g052590.1	618.13	-2.04429	0.581165	-3.51757	0.000435514	0.0621859	AT2G22500.1	| uncoupling protein 5 | Chr2:9563531-9564472 REVERSE LENGTH=313 | 201606
Csa00441s180.1	26.2927	-1.41794	0.403256	-3.51623	0.000437728	0.0622951	AT2G19620.1	| N-MYC downregulated-like 3 | Chr2:8486131-8488651 REVERSE LENGTH=347 | 201606
Csa20g003130.1	672.063	-0.979104	0.278694	-3.51318	0.000442772	0.0628049	AT5G03120.2	| transmembrane protein | Chr5:734062-734480 FORWARD LENGTH=108 | 201606
Csa07g030200.1	73.4162	-2.63448	0.750444	-3.51056	0.000447165	0.0628547	AT1G66160.1	| CYS%2C MET%2C PRO%2C and GLY protein 1 | Chr1:24637218-24638513 FORWARD LENGTH=431 | 201606
Csa11g001540.1	107.514	0.871279	0.248099	3.51182	0.000445047	0.0628547	AT5G55700.2	| beta-amylase 4 | Chr5:22552696-22554702 FORWARD LENGTH=368 | 201606
Csa11g088100.1	134.94	-1.48543	0.423156	-3.51035	0.00044751	0.0628547	AT5G54980.1	| Uncharacterized protein family (UPF0497) | Chr5:22315799-22316560 FORWARD LENGTH=194 | 201606
Csa10g017100.1	75.906	1.01474	0.289479	3.50541	0.000455911	0.0635839	AT4G25800.2	| Calmodulin-binding protein | Chr4:13125224-13127765 FORWARD LENGTH=601 | 201606
Csa14g023940.1	226.921	1.05617	0.301344	3.50486	0.000456844	0.0635839	AT1G18610.2	| Galactose oxidase/kelch repeat superfamily protein | Chr1:6405779-6408831 FORWARD LENGTH=556 | 201606
Csa14g034550.1	101.236	-1.75417	0.500522	-3.50469	0.00045714	0.0635839	AT1G24530.1	| Transducin/WD40 repeat-like superfamily protein | Chr1:8693287-8694543 FORWARD LENGTH=418 | 201606
Csa20g021100.1	655.35	0.78439	0.224037	3.50116	0.000463239	0.0642243	AT5G14570.1	| high affinity nitrate transporter 2.7 | Chr5:4695331-4696890 REVERSE LENGTH=493 | 201606
Csa09g091680.1	425.217	0.730359	0.208716	3.49929	0.000466496	0.0643346	AT2G25490.1	| EIN3-binding F box protein 1 | Chr2:10848018-10850275 REVERSE LENGTH=628 | 201606
Csa12g029750.1	59.9255	-2.47973	0.708872	-3.49813	0.000468525	0.0643346	AT4G24570.1	| dicarboxylate carrier 2 | Chr4:12686546-12687487 FORWARD LENGTH=313 | 201606
Csa20g038060.1	129.67	-1.74927	0.499947	-3.4989	0.000467179	0.0643346	AT5G23130.1	| Peptidoglycan-binding LysM domain-containing protein | Chr5:7781475-7783333 FORWARD LENGTH=397 | 201606
Csa06g043000.1	586.221	-0.937723	0.268248	-3.49574	0.000472757	0.064709	AT2G39050.1	| hydroxyproline-rich glycoprotein family protein | Chr2:16303427-16305336 FORWARD LENGTH=317 | 201606
Csa04g015430.1	54.6076	1.01824	0.291843	3.48899	0.000484854	0.0649176	AT1G57720.2	| Translation elongation factor EF1B%2C gamma chain | Chr1:21377873-21380114 FORWARD LENGTH=413 | 201606
Csa06g040760.1	21.2355	-2.30472	0.659911	-3.49247	0.000478574	0.0649176	AT2G38010.3	| Neutral/alkaline non-lysosomal ceramidase | Chr2:15906862-15909867 FORWARD LENGTH=757 | 201606
Csa07g057240.1	414.239	0.487628	0.139751	3.48927	0.000484345	0.0649176	AT2G26280.3	| CTC-interacting domain 7 | Chr2:11188143-11190579 REVERSE LENGTH=567 | 201606
Csa09g040890.1	100.98	1.10188	0.315683	3.49046	0.00048219	0.0649176	AT5G39080.1	| HXXXD-type acyl-transferase family protein | Chr5:15641681-15643072 FORWARD LENGTH=463 | 201606
Csa17g037640.1	292.601	-1.44093	0.412611	-3.49223	0.000479013	0.0649176	AT1G27910.1	| plant U-box 45 | Chr1:9720962-9723975 REVERSE LENGTH=768 | 201606
Csa20g018560.1	986.322	-0.989356	0.283411	-3.49088	0.000481432	0.0649176	AT5G13200.1	| GRAM domain family protein | Chr5:4207081-4208079 FORWARD LENGTH=272 | 201606
Csa03g060240.1	70.6152	1.16314	0.334	3.48245	0.000496848	0.0663169	AT1G53090.3	| SPA1-related 4 | Chr1:19783748-19786690 FORWARD LENGTH=794 | 201606
Csa02g072820.1	50.2333	-1.60373	0.460697	-3.4811	0.000499357	0.0664454	AT5G64120.1	| Peroxidase superfamily protein | Chr5:25659551-25660946 REVERSE LENGTH=328 | 201606
Csa12g060190.1	25.9411	-1.31789	0.379415	-3.47349	0.000513739	0.0678299	AT4G13950.1	| ralf-like 31 | Chr4:8058268-8058609 REVERSE LENGTH=113 | 201606
Csa14g009130.1	604.538	-0.874842	0.251891	-3.47309	0.000514497	0.0678299	AT1G07720.2	| 3-ketoacyl-CoA synthase 3 | Chr1:2390970-2392535 REVERSE LENGTH=521 | 201606
Csa18g020080.1	58.1465	0.864169	0.248767	3.4738	0.000513136	0.0678299	AT3G21175.2	| ZIM-like 1 | Chr3:7422832-7424598 FORWARD LENGTH=295 | 201606
Csa03g004560.1	98.978	-2.32104	0.669002	-3.46941	0.000521597	0.0684042	AT1G03457.1	| RNA-binding (RRM/RBD/RNP motifs) family protein | Chr1:861109-864019 REVERSE LENGTH=429 | 201606
Csa06g053030.1	276.002	-0.754384	0.217453	-3.46919	0.000522036	0.0684042	AT2G46520.1	| cellular apoptosis susceptibility protein%2C putative / importin-alpha re-exporter | Chr2:19096867-19099785 FORWARD LENGTH=972 | 201606
Csa20g002700.1	35.1304	1.12792	0.325266	3.46769	0.00052496	0.0685783	AT1G32340.1	| NDR1/HIN1-like 8 | Chr1:11663462-11666037 REVERSE LENGTH=688 | 201606
Csa06g029270.1	315.797	-1.89857	0.547678	-3.46658	0.000527122	0.068652	AT3G54810.2	| Plant-specific GATA-type zinc finger transcription factor family protein | Chr3:20296957-20298236 FORWARD LENGTH=322 | 201606
Csa11g012950.1	6735.38	-0.969781	0.279879	-3.46501	0.000530218	0.0688466	AT4G30440.1	| UDP-D-glucuronate 4-epimerase 1 | Chr4:14881976-14883265 REVERSE LENGTH=429 | 201606
Csa12g022920.1	100.915	-2.3555	0.680352	-3.46218	0.000535819	0.0693644	AT4G27730.1	| oligopeptide transporter 1 | Chr4:13834024-13836468 REVERSE LENGTH=736 | 201606
Csa05g088740.1	2472.03	-0.496224	0.143373	-3.46107	0.000538031	0.0694416	AT1G69870.1	| nitrate transporter 1.7 | Chr1:26316208-26320097 FORWARD LENGTH=620 | 201606
Csa07g026490.1	45.1785	1.25645	0.363778	3.4539	0.000552538	0.0708882	AT1G53350.1	| Disease resistance protein (CC-NBS-LRR class) family | Chr1:19903899-19906912 FORWARD LENGTH=906 | 201606
Csa07g039200.1	843.315	0.861227	0.249293	3.45467	0.000550959	0.0708882	AT1G72180.1	| Leucine-rich receptor-like protein kinase family protein | Chr1:27164074-27167204 FORWARD LENGTH=977 | 201606
Csa07g001640.1	261.275	0.798912	0.231493	3.45113	0.000558247	0.0711955	AT3G62980.1	| F-box/RNI-like superfamily protein | Chr3:23273479-23276181 REVERSE LENGTH=594 | 201606
Csa16g041180.1	120.873	1.0951	0.317267	3.45168	0.000557118	0.0711955	AT1G76990.5	| ACT domain repeat 3 | Chr1:28933387-28935179 FORWARD LENGTH=453 | 201606
Csa14g011510.1	276.27	-1.30936	0.379618	-3.44915	0.000562358	0.0712967	AT1G10020.1	| formin-like protein (DUF1005) | Chr1:3269939-3271732 REVERSE LENGTH=461 | 201606
Csa03g060980.1	25.6064	1.33197	0.386514	3.44611	0.00056872	0.0716804	AT1G53680.1	| glutathione S-transferase TAU 28 | Chr1:20038358-20039117 FORWARD LENGTH=224 | 201606
Csa14g002690.1	231.497	-1.49823	0.434728	-3.44635	0.000568204	0.0716804	AT1G02660.1	| alpha/beta-Hydrolases superfamily protein | Chr1:572187-574746 REVERSE LENGTH=713 | 201606
Csa06g050810.1	370.911	-1.49177	0.433399	-3.44203	0.00057737	0.0725578	AT2G44500.1	| O-fucosyltransferase family protein | Chr2:18374447-18376435 FORWARD LENGTH=573 | 201606
Csa12g008180.1	669.198	-1.10993	0.322806	-3.43839	0.000585191	0.0733263	AT4G35310.2	| calmodulin-domain protein kinase 5 | Chr4:16802436-16804628 FORWARD LENGTH=556 | 201606
Csa09g094920.1	40.2302	-1.23447	0.359676	-3.43218	0.00059875	0.0748071	AT1G80120.1	| LURP-one-like protein (DUF567) | Chr1:30139198-30139986 FORWARD LENGTH=210 | 201606
Csa04g051130.1	172.514	-0.753024	0.219599	-3.42909	0.000605607	0.0750098	AT2G37550.2	| ARF-GAP domain 7 | Chr2:15755544-15757456 REVERSE LENGTH=456 | 201606
Csa12g051480.1	95.4939	-3.61219	1.05334	-3.42929	0.000605173	0.0750098	AT4G16563.1	| Eukaryotic aspartyl protease family protein | Chr4:9329933-9331432 REVERSE LENGTH=499 | 201606
Csa14g055030.1	666.155	0.583691	0.170217	3.42911	0.000605575	0.0750098	AT1G49010.1	| Duplicated homeodomain-like superfamily protein | Chr1:18132714-18133778 FORWARD LENGTH=314 | 201606
Csa12g016720.1	3903.91	-1.18289	0.345207	-3.42662	0.000611136	0.075477	AT4G30440.1	| UDP-D-glucuronate 4-epimerase 1 | Chr4:14881976-14883265 REVERSE LENGTH=429 | 201606
Csa17g035110.1	187.643	-1.77578	0.518611	-3.42412	0.000616797	0.0757499	AT1G25400.2	| transmembrane protein | Chr1:8911463-8912329 REVERSE LENGTH=288 | 201606
Csa19g021700.1	172.892	-0.499625	0.145915	-3.42409	0.00061687	0.0757499	AT3G15040.1	| senescence regulator (Protein of unknown function%2C DUF584) | Chr3:5065445-5066176 REVERSE LENGTH=243 | 201606
Csa03g032770.1	698.351	-1.5014	0.43938	-3.41709	0.000632951	0.077283	AT1G29670.2	| GDSL-like Lipase/Acylhydrolase superfamily protein | Chr1:10375639-10377717 FORWARD LENGTH=431 | 201606
Csa11g100630.1	126.922	0.959622	0.280825	3.41715	0.000632801	0.077283	AT5G63600.1	| flavonol synthase 5 | Chr5:25461082-25462270 REVERSE LENGTH=325 | 201606
Csa18g033180.1	179.057	-0.906465	0.265384	-3.41567	0.000636263	0.0774672	AT5G59870.1	| histone H2A 6 | Chr5:24115605-24116144 REVERSE LENGTH=150 | 201606
Csa16g006390.1	40.9955	1.25779	0.368366	3.41452	0.000638935	0.0775729	AT3G59580.3	| Plant regulator RWP-RK family protein | Chr3:22009652-22012721 FORWARD LENGTH=894 | 201606
Csa03g022150.1	1009.06	0.843635	0.247242	3.41218	0.000644461	0.0778046	AT1G18330.2	| Homeodomain-like superfamily protein | Chr1:6306196-6307718 REVERSE LENGTH=372 | 201606
Csa03g026400.1	374.593	-2.86482	0.839588	-3.41218	0.000644464	0.0778046	AT1G22530.1	| PATELLIN 2 | Chr1:7955773-7958326 REVERSE LENGTH=683 | 201606
Csa17g069240.1	897.058	0.757047	0.222052	3.40932	0.000651254	0.078185	AT1G42540.4	| glutamate receptor 3.3 | Chr1:15973489-15976703 FORWARD LENGTH=933 | 201606
Csa18g026480.1	139.047	-1.05532	0.309474	-3.41005	0.000649511	0.078185	AT1G69870.1	| nitrate transporter 1.7 | Chr1:26316208-26320097 FORWARD LENGTH=620 | 201606
Csa09g068700.1	3059.43	-1.10839	0.325224	-3.4081	0.000654179	0.0783174	AT3G56400.1	| WRKY DNA-binding protein 70 | Chr3:20909082-20910409 REVERSE LENGTH=294 | 201606
Csa07g048170.1	86.4024	1.3564	0.398331	3.4052	0.000661144	0.0789314	AT1G76590.1	| PLATZ transcription factor family protein | Chr1:28740875-28741894 FORWARD LENGTH=245 | 201606
Csa05g088780.1	27.766	-2.78618	0.81947	-3.39998	0.000673915	0.0797641	AT1G69900.1	| Actin cross-linking protein | Chr1:26326520-26327816 REVERSE LENGTH=397 | 201606
Csa07g032240.1	978.044	0.784778	0.231007	3.3972	0.000680781	0.0797641	AT1G66930.2	| Protein kinase superfamily protein | Chr1:24969980-24973069 FORWARD LENGTH=883 | 201606
Csa08g039050.1	1800.13	0.902812	0.265604	3.3991	0.000676089	0.0797641	AT4G10120.3	| Sucrose-phosphate synthase family protein | Chr4:6315033-6319785 FORWARD LENGTH=1050 | 201606
Csa09g078460.1	91.2238	-2.42458	0.713535	-3.39799	0.000678836	0.0797641	AT1G73880.1	| UDP-glucosyl transferase 89B1 | Chr1:27785143-27786564 FORWARD LENGTH=473 | 201606
Csa15g058700.1	154.706	-1.83864	0.541143	-3.39769	0.000679564	0.0797641	AT2G06050.3	| oxophytodienoate-reductase 3 | Chr2:2359240-2361971 REVERSE LENGTH=391 | 201606
Csa17g018520.1	25.3838	-1.24549	0.36646	-3.3987	0.000677062	0.0797641	AT1G13180.1	| Actin-like ATPase superfamily protein | Chr1:4495394-4498204 FORWARD LENGTH=427 | 201606
Csa17g026340.1	426.887	-1.48546	0.437275	-3.39707	0.00068111	0.0797641	AT1G20510.1	| OPC-8:0 CoA ligase1 | Chr1:7103645-7105856 REVERSE LENGTH=546 | 201606
Csa13g006770.1	593.401	0.644305	0.189748	3.39558	0.000684831	0.0799819	AT5G04810.1	| pentatricopeptide (PPR) repeat-containing protein | Chr5:1390049-1393760 FORWARD LENGTH=952 | 201606
Csa14g001810.1	2918.97	0.620346	0.182936	3.39105	0.000696247	0.0810948	AT1G01320.3	| Tetratricopeptide repeat (TPR)-like superfamily protein | Chr1:121582-130099 REVERSE LENGTH=1789 | 201606
Csa11g022850.1	1157.47	-1.41466	0.417518	-3.38826	0.000703368	0.0817028	AT4G23180.1	| cysteine-rich RLK (RECEPTOR-like protein kinase) 10 | Chr4:12138171-12140780 FORWARD LENGTH=669 | 201606
Csa01g040150.1	30.5918	-1.31021	0.386837	-3.38698	0.000706665	0.0817246	AT2G11810.1	| monogalactosyldiacylglycerol synthase type C | Chr2:4743388-4746633 FORWARD LENGTH=465 | 201606
Csa06g024130.1	34.2291	-1.1654	0.344108	-3.38671	0.000707359	0.0817246	AT3G50050.1	| Eukaryotic aspartyl protease family protein | Chr3:18554138-18557115 REVERSE LENGTH=632 | 201606
Csa17g042950.1	34.9728	-1.62886	0.481133	-3.38546	0.000710602	0.0818792	AT1G29980.1	| choice-of-anchor C domain protein%2C putative (Protein of unknown function%2C DUF642) | Chr1:10503411-10505994 REVERSE LENGTH=407 | 201606
Csa16g031480.1	115.675	-1.98893	0.588077	-3.38208	0.000719386	0.0826697	AT1G69900.1	| Actin cross-linking protein | Chr1:26326520-26327816 REVERSE LENGTH=397 | 201606
Csa09g052140.1	148.632	-1.86382	0.551331	-3.38058	0.000723335	0.0829019	AT3G49530.1	| NAC domain containing protein 62 | Chr3:18362639-18364717 REVERSE LENGTH=469 | 201606
Csa07g036650.1	3942.03	-0.741091	0.219434	-3.37729	0.000732039	0.0834895	AT1G69870.1	| nitrate transporter 1.7 | Chr1:26316208-26320097 FORWARD LENGTH=620 | 201606
Csa08g002450.1	82.1081	0.847107	0.250833	3.37717	0.000732347	0.0834895	AT5G11330.1	| FAD/NAD(P)-binding oxidoreductase family protein | Chr5:3617342-3618861 REVERSE LENGTH=408 | 201606
Csa06g005100.1	140.216	-1.38451	0.410222	-3.37502	0.000738105	0.0839233	AT3G25600.1	| Calcium-binding EF-hand family protein | Chr3:9307367-9307852 FORWARD LENGTH=161 | 201606
Csa13g054650.1	3009.77	0.507618	0.15063	3.36996	0.000751788	0.0852536	AT4G02510.4	| translocon at the outer envelope membrane of chloroplasts 159 | Chr4:1104766-1109360 FORWARD LENGTH=1503 | 201606
Csa11g011840.1	478.499	-1.09664	0.325597	-3.3681	0.00075689	0.0852614	AT4G31550.2	| WRKY DNA-binding protein 11 | Chr4:15290065-15291458 REVERSE LENGTH=324 | 201606
Csa17g014960.1	47.6772	1.09413	0.324883	3.36776	0.000757808	0.0852614	AT1G11060.1	| WAPL (Wings apart-like protein regulation of heterochromatin) protein | Chr1:3684568-3689537 FORWARD LENGTH=930 | 201606
Csa07g017850.1	56.0871	-1.58898	0.471932	-3.36698	0.000759974	0.0852818	AT1G58440.1	| FAD/NAD(P)-binding oxidoreductase family protein | Chr1:21714094-21717246 REVERSE LENGTH=531 | 201606
Csa03g033660.1	330.76	0.502916	0.1494	3.36623	0.000762028	0.0852896	AT1G30470.1	| SIT4 phosphatase-associated family protein | Chr1:10779423-10786415 FORWARD LENGTH=811 | 201606
Csa02g074530.1	35.1286	-2.15252	0.639748	-3.36464	0.00076643	0.0853378	AT5G65280.1	| GCR2-like 1 | Chr5:26086129-26088069 REVERSE LENGTH=433 | 201606
Csa17g020260.1	151.295	0.829568	0.246547	3.36474	0.000766159	0.0853378	AT1G14720.1	| xyloglucan endotransglucosylase/hydrolase 28 | Chr1:5066806-5068466 REVERSE LENGTH=332 | 201606
Csa03g028130.1	644.058	-1.29529	0.385207	-3.36258	0.000772183	0.0857562	AT1G24170.1	| Nucleotide-diphospho-sugar transferases superfamily protein | Chr1:8557451-8558632 REVERSE LENGTH=393 | 201606
Csa02g055640.1	1029.19	-0.869852	0.259394	-3.3534	0.000798251	0.0864182	AT5G54430.4	| Adenine nucleotide alpha hydrolases-like superfamily protein | Chr5:22097563-22099693 REVERSE LENGTH=242 | 201606
Csa03g005730.1	230.312	-1.26977	0.378277	-3.35673	0.000788703	0.0864182	AT1G04430.3	| S-adenosyl-L-methionine-dependent methyltransferases superfamily protein | Chr1:1198860-1201301 FORWARD LENGTH=623 | 201606
Csa05g016300.1	78.0752	-1.70101	0.507129	-3.3542	0.000795957	0.0864182	AT2G37540.1	| NAD(P)-binding Rossmann-fold superfamily protein | Chr2:15751695-15753820 REVERSE LENGTH=321 | 201606
Csa06g009520.1	36.5002	-1.9962	0.594252	-3.35918	0.000781728	0.0864182	AT3G28340.1	| galacturonosyltransferase-like 10 | Chr3:10589396-10590493 REVERSE LENGTH=365 | 201606
Csa09g087120.1	120.278	0.884005	0.263458	3.35539	0.000792522	0.0864182	AT2G22840.1	| growth-regulating factor 1 | Chr2:9728841-9731141 FORWARD LENGTH=530 | 201606
Csa10g003580.1	213.868	-0.752662	0.224176	-3.35745	0.000786637	0.0864182	AT4G37520.1	| Peroxidase superfamily protein | Chr4:17631704-17633060 FORWARD LENGTH=329 | 201606
[truncated: 66,140 more rows]

## Sheet: Construct 2
GeneID	baseMean	log2FoldChange	lfcSE	stat	pvalue	padj	At_id	Description
[truncated: 66,525 more rows]

[truncated: 1 more sheets: Construct 3]
